# Supplementary material for: Interactome Analysis Reveals a Link of the Novel ALMS1-CEP70 Complex to Centrosomal Clusters
Source: Mol Cell Proteomics. 2023 Dec 18;23(1):100701. doi: 10.1016/j.mcpro.2023.100701 (PMC10820798; doi:10.1016/j.mcpro.2023.100701)
Supplement: Table S4 [file mmc3.xlsx]

## Sheet: legend
Tier 1: Significance A (Benjamini Hochberg) < 0.05; Student's t-test (Permutation based FDR) < 0.05
Tier 2: Significance A (Benjamini Hochberg) < 0.05; Student's t-test (p value) < 0.05
bait
MaxQuant 1.6.1.0
Perseus 1.6.14.0

## Sheet: Venn diagram overlap AP results
Names	total	elements
clone 1 clone 2 clone 3	11	AKAP8L ALMS1 NEURL4 TUBB6 CEP70 HMOX1 MYEF2 TUBB3 HLA-DPA1 IQSEC1 HERC2
clone 1 clone 2	5	STRIP1 C17orf85 FSD1 HDAC10 SDF2
clone 1 clone 3	4	GRIPAP1 DCTD PCDH7 CXorf56
clone 2 clone 3	26	YEATS2 SMC5 EPPK1 CCP110 RNF219 SEC16A AKAP11 COG8 ASPM BAG2 MRPS14 PRKAR1A RBM7 EPM2A DNAJA3 AKAP8 TUBB4A TUBB4B FADS2 TDRKH HAX1 ZC3H18 HDAC6 TCEB3 CEP97 ARID3B
clone 1	45	PRTFDC1 CBX5 YLPM1 TOLLIP TAF15 EMD LMNA MPHOSPH6 SLIT2 RBM4B UHRF1 PPP6R2 GTPBP6 HIST2H2AC;HIST2H2AA3 PRPF38B HIST2H2BE;HIST1H2BJ;HIST1H2BB;HIST3H2BB ARID1B DNAJC21 SDSL PAPSS2 KIF1B HIST2H3A NAA40 GRN PHF6 PIAS1 ADCK3 VRK1 HP1BP3 ZNF593 CBX1 ERC1 YAP1 SRSF10;SRSF12 HOXA5 HIF1AN CNOT7 BANF1 ZMYM3 HIRIP3 UBP1 ISY1 TRMT2A LLGL1 UBE3A
clone 2	40	ZC3HAV1 HERC1 CEBPZ FEZ2 CEP44 PHF10 KCTD6 MARCH7 NOP2 SMG8 BAG5 ZNF281 MAGED4 DNAJB6 KLHL21 KEAP1 TTC27 FLNC PXK RBM28 GOLGA4 GPN3 PKP2 DDX52 RPP40 CFAP20 LARP1B PJA2 FBXO45 PCF11 TRIM27 AMER1 TRIM37 UBR2 MAGEB2 FBXO31 ZNHIT6 IQGAP2 DCAF8 ZNF598
clone 3	28	ZCCHC3 PLG C2orf43 GSE1 THEM6 KLHL12 MFN1 CPVL SULT1A1 PRRC2B TSC22D3 LGALS3BP TRAPPC4 ACOT8 ARMC8 TMF1 EEA1 PIGT RRM2B COG3 RALGAPA1 PDCD2 RPL7L1 SIRT5 SIAH1 TRAPPC11 XPR1 NAA38

## Sheet: clone 1 Tier 1
T: Protein IDs	T: Majority protein IDs	T: Protein names	T: Gene names	log2 ratio median clone 1/median untagged	log2 median untagged	log2 median clone 1	C: clone 1_x/y_untagged A significant	C: Student's T-test Significant clone 1_untagged	C: Student's T-test significant	N: Peptides	N: Razor + unique peptides	N: Unique peptides	N: Sequence coverage [%]	N: Unique + razor sequence coverage [%]	N: Unique sequence coverage [%]	N: Mol. weight [kDa]	N: Q-value	N: Score	N: Intensity	N: MS/MS count	N: clone 1_x/y_untagged Significance A	N: -Log Student's T-test p-value clone 1_untagged	N: Student's T-test q-value clone 1_untagged	N: Student's T-test Difference clone 1_untagged	N: Student's T-test Test statistic clone 1_untagged	T: id
Q9NZI7	Q9NZI7	Upstream-binding protein 1	UBP1	24.3985	0	24.3985	+	+	clone 1_untagged	5	4	4	13.7	10.4	10.4	60.49	0.00024408	3.3806	27.3251	11	0	3.21705	0.0313571	17.8506	4.20855	4423
P46937	P46937	Transcriptional coactivator YAP1	YAP1	23.9743	0	23.9743	+	+	clone 1_untagged	4	4	4	18.1	18.1	18.1	54.461	0	14.982	26.631	21	0	2.95449	0.0426	17.2635	3.87172	1451
Q5VTL8	Q5VTL8	Pre-mRNA-splicing factor 38B	PRPF38B	23.9585	0	23.9585	+	+	clone 1_untagged	2	2	2	4.4	4.4	4.4	64.467	0.00024697	3.5657	27.4106	15	0	3.05913	0.0366061	17.1849	4.00516	2644
Q96GA7	Q96GA7	Serine dehydratase-like	SDSL	23.8653	0	23.8653	+	+	clone 1_untagged	2	2	2	13.4	13.4	13.4	34.674	0	5.5772	27.0353	7	0	4.50153	0.0053913	20.6052	5.9911	3494
Q53F19	Q53F19	Uncharacterized protein C17orf85	C17orf85	23.8235	0	23.8235	+	+	clone 1_untagged	4	4	4	9.8	9.8	9.8	70.592	0.00024301	3.3188	26.9225	24	0	2.96406	0.04336	16.8004	3.88389	2542
Q9P2K5	Q9P2K5	Myelin expression factor 2	MYEF2	23.7494	0	23.7494	+	+	clone 1_untagged	6	6	6	15.3	15.3	15.3	64.121	0	7.5535	27.7966	51	0	3.12655	0.0339355	17.1058	4.09168	4477
Q5VSL9	Q5VSL9	Striatin-interacting protein 1	STRIP1	23.6538	0	23.6538	+	+	clone 1_untagged	8	8	8	17.6	17.6	17.6	95.575	0	13.124	27.6291	31	0	2.97143	0.0424865	16.9386	3.89325	2637
Q05086	Q05086	Ubiquitin-protein ligase E3A	UBE3A	23.626	0	23.626	+	+	clone 1_untagged	6	6	6	12.1	12.1	12.1	100.69	0	68.485	27.1913	38	0	2.95258	0.0419512	16.7824	3.86929	2017
Q96JN8	Q96JN8	Neuralized-like protein 4	NEURL4	23.5308	0	23.5308	+	+	clone 1_untagged	5	5	5	4	4	4	166.9	0	5.6113	27.3035	21	0	2.95411	0.0422222	16.9243	3.87124	3549
P20036	P20036	HLA class II histocompatibility antigen, DP alpha 1 chain	HLA-DPA1	23.272	0	23.272	+	+	clone 1_untagged	2	2	2	11.2	11.2	11.2	29.38	0.00024839	3.6604	26.8058	10	0	19.7088	0	23.2758	126.726	1059
O95340	O95340	Bifunctional 3-phosphoadenosine 5-phosphosulfate synthase 2;Sulfate adenylyltransferase;Adenylyl-sulfate kinase	PAPSS2	23.0602	0	23.0602	+	+	clone 1_untagged	4	4	4	7.7	7.7	7.7	69.5	0.00023635	2.9997	26.5748	8	0	2.9786	0.0414795	16.7064	3.90238	645
Q9ULR0	Q9ULR0	Pre-mRNA-splicing factor ISY1 homolog	ISY1	22.953	0	22.953	+	+	clone 1_untagged	3	3	3	16.1	16.1	16.1	32.992	0	56.765	26.6562	35	0	2.9874	0.0414648	16.4192	3.91358	4648
O75170	O75170	Serine/threonine-protein phosphatase 6 regulatory subunit 2	PPP6R2	22.6739	0	22.6739	+	+	clone 1_untagged	4	4	4	5.9	5.9	5.9	104.94	0.00026774	5.0183	25.9065	16	0	4.46364	0.00533333	19.4239	5.93443	468
Q6DN90;Q5JU85	Q6DN90	IQ motif and SEC7 domain-containing protein 1	IQSEC1	22.3708	0	22.3708	+	+	clone 1_untagged	7	7	7	9.7	9.7	9.7	108.31	0	5.4746	26.7629	18	0	2.95456	0.0431392	16.2229	3.87181	2687
Q5F1R6	Q5F1R6	DnaJ homolog subfamily C member 21	DNAJC21	22.3134	0	22.3134	+	+	clone 1_untagged	3	3	3	8.9	8.9	8.9	62.027	0	20.032	25.8022	27	0	4.50511	0.00552381	19.1728	5.99647	2569
O43824	O43824	Putative GTP-binding protein 6	GTPBP6	22.1738	0	22.1738	+	+	clone 1_untagged	2	2	2	5.6	5.6	5.6	56.897	0.0015737	2.4127	26.3188	12	0	2.95532	0.0435385	15.8702	3.87277	379
Q14202	Q14202	Zinc finger MYM-type protein 3	ZMYM3	22.1609	0	22.1609	+	+	clone 1_untagged	7	6	6	6.6	5.9	5.9	152.38	0.0002686	5.095	25.4068	26	0	4.50418	0.00527273	18.9255	5.99507	2265
Q8TCU4	Q8TCU4	Alstrom syndrome protein 1	ALMS1	7.58048	25.4588	33.0393	+	+	clone 1_untagged	265	265	265	78.6	78.6	78.6	461.06	0	323.31	38.1363	5970	3.64416e-70	8.83334	0	7.07427	15.3722	3196
Q13509	Q13509	Tubulin beta-3 chain	TUBB3	3.06744	24.1969	27.2644	+	+	clone 1_untagged	21	7	7	56.4	26.7	26.7	50.432	0	98.02	31.4603	174	2.39167e-13	5.6805	0	3.02193	7.91869	2189
Q9ULX6	Q9ULX6	A-kinase anchor protein 8-like	AKAP8L	1.77555	26.2093	27.9849	+	+	clone 1_untagged	21	21	21	41.3	41.3	41.3	71.639	0	136.03	32.7752	377	1.10025e-05	4.59511	0.00442105	1.7369	6.13231	4654
Q96T88;Q96PU4	Q96T88	E3 ubiquitin-protein ligase UHRF1	UHRF1	1.63283	24.8307	26.4636	+	+	clone 1_untagged	18	18	18	35.2	35.2	35.2	89.813	0	95.802	29.5284	57	4.54958e-05	2.92132	0.0450824	1.33031	3.82962	3642
Q9BUF5	Q9BUF5	Tubulin beta-6 chain	TUBB6	1.47451	26.7874	28.2619	+	+	clone 1_untagged	22	11	8	69.3	39	32.3	49.857	0	67.046	32.495	241	0.000194605	6.48035	0	1.58663	9.44448	3819
Q99986	Q99986	Serine/threonine-protein kinase VRK1	VRK1	1.41115	26.2465	27.6576	+	+	clone 1_untagged	13	13	13	50.5	50.5	50.5	45.476	0	82.624	31.0818	149	0.000336008	2.91555	0.0453023	1.04388	3.8223	3717
Q8IWS0	Q8IWS0	PHD finger protein 6	PHF6	1.40762	24.3185	25.7261	+	+	clone 1_untagged	15	15	15	62.7	62.7	62.7	41.29	0	100.97	29.2535	105	0.000346173	5.32115	0	1.53515	7.29456	2979

## Sheet: clone 1 Tier 2
T: Protein IDs	T: Majority protein IDs	T: Protein names	T: Gene names	log2 ratio median clone 1/median untagged	log2 median untagged	log2 median clone 1	C: clone 1_x/y_untagged A significant	C: Student's T-test Significant clone 1_untagged	C: Student's T-test significant	N: Peptides	N: Razor + unique peptides	N: Unique peptides	N: Sequence coverage [%]	N: Unique + razor sequence coverage [%]	N: Unique sequence coverage [%]	N: Mol. weight [kDa]	N: Q-value	N: Score	N: Intensity	N: MS/MS count	N: clone 1_x/y_untagged Significance A	N: -Log Student's T-test p-value clone 1_untagged	N: Student's T-test Difference clone 1_untagged	N: Student's T-test Test statistic clone 1_untagged	T: id
Q9H0E2	Q9H0E2	Toll-interacting protein	TOLLIP	25.3197	0	25.3197	+	+	clone 1_untagged	4	4	4	20.8	20.8	20.8	30.281	0	7.0092	28.5196	24	0	1.33079	11.183	1.82251	3979
O60245	O60245	Protocadherin-7	PCDH7	25.1648	0	25.1648	+	+	clone 1_untagged	8	8	8	12.7	12.7	12.7	116.07	0	12.221	28.2369	43	0	2.50526	15.1476	3.30792	394
P09601	P09601	Heme oxygenase 1	HMOX1	25.1231	0	25.1231	+	+	clone 1_untagged	6	6	6	30.2	30.2	30.2	32.818	0	21.996	29.3218	73	0	2.31913	14.9483	3.07697	867
Q9NRG1	Q9NRG1	Phosphoribosyltransferase domain-containing protein 1	PRTFDC1	24.5938	0	24.5938	+	+	clone 1_untagged	4	3	3	24.4	21.3	21.3	25.673	0	28.139	28.0768	33	0	1.84192	14.2041	2.48334	4243
Q9NZI7	Q9NZI7	Upstream-binding protein 1	UBP1	24.3985	0	24.3985	+	+	clone 1_untagged	5	4	4	13.7	10.4	10.4	60.49	0.00024408	3.3806	27.3251	11	0	3.21705	17.8506	4.20855	4423
O75494;Q8WXF0	O75494;Q8WXF0	Serine/arginine-rich splicing factor 10;Serine/arginine-rich splicing factor 12	SRSF10;SRSF12	24.3176	0	24.3176	+	+	clone 1_untagged	4	4	4	13	13	13	31.3	0.00027255	5.3669	28.2658	20	0	2.08772	13.7486	2.79007	510
Q99547	Q99547	M-phase phosphoprotein 6	MPHOSPH6	24.2454	0	24.2454	+	+	clone 1_untagged	3	3	3	25	25	25	19.024	0	5.8123	28.4267	32	0	1.81995	14.0211	2.45572	3664
Q9BTV5	Q9BTV5	Fibronectin type III and SPRY domain-containing protein 1	FSD1	24.0525	0	24.0525	+	+	clone 1_untagged	8	8	8	26.6	26.6	26.6	55.819	0	12.014	27.7351	28	0	1.81962	13.772	2.45531	3804
P46937	P46937	Transcriptional coactivator YAP1	YAP1	23.9743	0	23.9743	+	+	clone 1_untagged	4	4	4	18.1	18.1	18.1	54.461	0	14.982	26.631	21	0	2.95449	17.2635	3.87172	1451
Q8NI60	Q8NI60	Atypical kinase ADCK3, mitochondrial	ADCK3	23.9713	0	23.9713	+	+	clone 1_untagged	4	4	4	6.5	6.5	6.5	71.949	0.00024237	3.287	27.5836	14	0	2.10007	13.587	2.80542	3167
Q5VTL8	Q5VTL8	Pre-mRNA-splicing factor 38B	PRPF38B	23.9585	0	23.9585	+	+	clone 1_untagged	2	2	2	4.4	4.4	4.4	64.467	0.00024697	3.5657	27.4106	15	0	3.05913	17.1849	4.00516	2644
Q96GA7	Q96GA7	Serine dehydratase-like	SDSL	23.8653	0	23.8653	+	+	clone 1_untagged	2	2	2	13.4	13.4	13.4	34.674	0	5.5772	27.0353	7	0	4.50153	20.6052	5.9911	3494
Q53F19	Q53F19	Uncharacterized protein C17orf85	C17orf85	23.8235	0	23.8235	+	+	clone 1_untagged	4	4	4	9.8	9.8	9.8	70.592	0.00024301	3.3188	26.9225	24	0	2.96406	16.8004	3.88389	2542
Q9NWT6	Q9NWT6	Hypoxia-inducible factor 1-alpha inhibitor	HIF1AN	23.7731	0	23.7731	+	+	clone 1_untagged	6	6	6	25.5	25.5	25.5	40.285	0	15.419	26.9853	28	0	2.19011	13.7316	2.91709	4346
Q9P2K5	Q9P2K5	Myelin expression factor 2	MYEF2	23.7494	0	23.7494	+	+	clone 1_untagged	6	6	6	15.3	15.3	15.3	64.121	0	7.5535	27.7966	51	0	3.12655	17.1058	4.09168	4477
Q9H5V9	Q9H5V9	UPF0428 protein CXorf56	CXorf56	23.7396	0	23.7396	+	+	clone 1_untagged	4	4	4	26.1	26.1	26.1	25.624	0	8.1547	27.1879	33	0	2.69925	16.9408	3.54989	4066
Q5VSL9	Q5VSL9	Striatin-interacting protein 1	STRIP1	23.6538	0	23.6538	+	+	clone 1_untagged	8	8	8	17.6	17.6	17.6	95.575	0	13.124	27.6291	31	0	2.97143	16.9386	3.89325	2637
Q05086	Q05086	Ubiquitin-protein ligase E3A	UBE3A	23.626	0	23.626	+	+	clone 1_untagged	6	6	6	12.1	12.1	12.1	100.69	0	68.485	27.1913	38	0	2.95258	16.7824	3.86929	2017
Q96JN8	Q96JN8	Neuralized-like protein 4	NEURL4	23.5308	0	23.5308	+	+	clone 1_untagged	5	5	5	4	4	4	166.9	0	5.6113	27.3035	21	0	2.95411	16.9243	3.87124	3549
Q9BQ04	Q9BQ04	RNA-binding protein 4B	RBM4B	23.4804	0	23.4804	+	+	clone 1_untagged	17	4	4	58.5	24.5	24.5	40.149	0	33.669	26.4487	15	0	2.21092	13.6572	2.94289	3726
O60333	O60333	Kinesin-like protein KIF1B	KIF1B	23.479	0	23.479	+	+	clone 1_untagged	10	5	5	8.6	4.8	4.8	204.47	0	42.311	26.6594	32	0	1.86174	13.5631	2.50823	405
Q8IZ69	Q8IZ69	tRNA (uracil-5-)-methyltransferase homolog A	TRMT2A	23.278	0	23.278	+	+	clone 1_untagged	2	2	2	4	4	4	68.725	0.0019789	2.1969	27.2003	7	0	1.85192	13.4671	2.4959	3021
P20036	P20036	HLA class II histocompatibility antigen, DP alpha 1 chain	HLA-DPA1	23.272	0	23.272	+	+	clone 1_untagged	2	2	2	11.2	11.2	11.2	29.38	0.00024839	3.6604	26.8058	10	0	19.7088	23.2758	126.726	1059
O75925;O75928	O75925	E3 SUMO-protein ligase PIAS1	PIAS1	23.2319	0	23.2319	+	+	clone 1_untagged	3	3	3	7.4	7.4	7.4	71.835	0.00025107	3.8686	26.7556	27	0	2.70785	16.7475	3.56067	560
Q99470	Q99470	Stromal cell-derived factor 2	SDF2	23.1084	0	23.1084	+	+	clone 1_untagged	3	3	3	25.1	25.1	25.1	23.026	0	8.6585	27.3172	17	0	1.80609	13.27	2.43827	3653
O95340	O95340	Bifunctional 3-phosphoadenosine 5-phosphosulfate synthase 2;Sulfate adenylyltransferase;Adenylyl-sulfate kinase	PAPSS2	23.0602	0	23.0602	+	+	clone 1_untagged	4	4	4	7.7	7.7	7.7	69.5	0.00023635	2.9997	26.5748	8	0	2.9786	16.7064	3.90238	645
Q15334	Q15334	Lethal(2) giant larvae protein homolog 1	LLGL1	22.9911	0	22.9911	+	+	clone 1_untagged	5	5	5	7.3	7.3	7.3	115.42	0	7.2619	27.097	12	0	1.79413	13.0959	2.4232	2381
Q9ULR0	Q9ULR0	Pre-mRNA-splicing factor ISY1 homolog	ISY1	22.953	0	22.953	+	+	clone 1_untagged	3	3	3	16.1	16.1	16.1	32.992	0	56.765	26.6562	35	0	2.9874	16.4192	3.91358	4648
Q8NFD5	Q8NFD5	AT-rich interactive domain-containing protein 1B	ARID1B	22.7768	0	22.7768	+	+	clone 1_untagged	4	3	3	3.3	2.5	2.5	243.94	0	12	26.6091	27	0	1.81864	13.1268	2.45407	3147
O75170	O75170	Serine/threonine-protein phosphatase 6 regulatory subunit 2	PPP6R2	22.6739	0	22.6739	+	+	clone 1_untagged	4	4	4	5.9	5.9	5.9	104.94	0.00026774	5.0183	25.9065	16	0	4.46364	19.4239	5.93443	468
P32321	P32321	Deoxycytidylate deaminase	DCTD	22.637	0	22.637	+	+	clone 1_untagged	3	3	3	12.9	12.9	12.9	20.016	0.00024552	3.477	26.6115	25	0	1.76233	13.0729	2.38306	1268
Q8IUD2	Q8IUD2	ELKS/Rab6-interacting/CAST family member 1	ERC1	22.6341	0	22.6341	+	+	clone 1_untagged	5	5	5	5.5	5.5	5.5	128.08	0.00024361	3.3658	26.0837	14	0	1.80557	12.898	2.43762	2956
Q4V328	Q4V328	GRIP1-associated protein 1	GRIPAP1	22.6244	0	22.6244	+	+	clone 1_untagged	6	6	6	11.3	11.3	11.3	96.004	0	12.198	26.4437	11	0	1.81258	13.2176	2.44644	2533
P20719	P20719	Homeobox protein Hox-A5	HOXA5	22.4991	0	22.4991	+	+	clone 1_untagged	4	4	4	23.7	23.7	23.7	29.345	0	6.0305	25.3234	11	0	1.86225	13.0133	2.50886	1074
Q6DN90;Q5JU85	Q6DN90	IQ motif and SEC7 domain-containing protein 1	IQSEC1	22.3708	0	22.3708	+	+	clone 1_untagged	7	7	7	9.7	9.7	9.7	108.31	0	5.4746	26.7629	18	0	2.95456	16.2229	3.87181	2687
Q5F1R6	Q5F1R6	DnaJ homolog subfamily C member 21	DNAJC21	22.3134	0	22.3134	+	+	clone 1_untagged	3	3	3	8.9	8.9	8.9	62.027	0	20.032	25.8022	27	0	4.50511	19.1728	5.99647	2569
O43824	O43824	Putative GTP-binding protein 6	GTPBP6	22.1738	0	22.1738	+	+	clone 1_untagged	2	2	2	5.6	5.6	5.6	56.897	0.0015737	2.4127	26.3188	12	0	2.95532	15.8702	3.87277	379
Q14202	Q14202	Zinc finger MYM-type protein 3	ZMYM3	22.1609	0	22.1609	+	+	clone 1_untagged	7	6	6	6.6	5.9	5.9	152.38	0.0002686	5.095	25.4068	26	0	4.50418	18.9255	5.99507	2265
Q8TCU4	Q8TCU4	Alstrom syndrome protein 1	ALMS1	7.58048	25.4588	33.0393	+	+	clone 1_untagged	265	265	265	78.6	78.6	78.6	461.06	0	323.31	38.1363	5970	3.64416e-70	8.83334	7.07427	15.3722	3196
Q8NHQ1	Q8NHQ1	Centrosomal protein of 70 kDa	CEP70	6.62611	22.6347	29.2608	+	+	clone 1_untagged	39	39	39	60.8	60.8	60.8	69.751	0	323.31	33.7975	486	3.1494e-54	2.38052	15.4151	3.15307	3159
O94813	O94813	Slit homolog 2 protein;Slit homolog 2 protein N-product;Slit homolog 2 protein C-product	SLIT2	3.95759	23.3023	27.2599	+	+	clone 1_untagged	27	27	27	27.1	27.1	27.1	169.87	0	95.985	29.9331	147	7.71266e-21	1.51833	6.96534	2.07052	589
Q13509	Q13509	Tubulin beta-3 chain	TUBB3	3.06744	24.1969	27.2644	+	+	clone 1_untagged	21	7	7	56.4	26.7	26.7	50.432	0	98.02	31.4603	174	2.39167e-13	5.6805	3.02193	7.91869	2189
Q5SSJ5	Q5SSJ5	Heterochromatin protein 1-binding protein 3	HP1BP3	2.92114	25.4889	28.4101	+	+	clone 1_untagged	15	15	15	39.6	39.6	39.6	61.206	0	37.994	31.69	109	2.7321e-12	1.3224	1.65816	1.81119	2603
P83916	P83916	Chromobox protein homolog 1	CBX1	2.66408	23.922	26.5861	+	+	clone 1_untagged	6	5	5	30.8	22.2	22.2	21.418	0	323.31	29.5152	54	1.50305e-10	1.31042	8.2546	1.79501	1933
Q86UY6	Q86UY6	N-alpha-acetyltransferase 40	NAA40	2.28805	24.7874	27.0754	+	+	clone 1_untagged	10	10	10	53.6	53.6	53.6	27.194	0	31.697	29.8888	86	2.83674e-08	2.59678	1.62041	3.42186	2913
Q92804	Q92804	TATA-binding protein-associated factor 2N	TAF15	2.23632	25.4381	27.6744	+	+	clone 1_untagged	10	8	8	26.2	22.3	22.3	61.829	0	57.207	30.8399	130	5.50666e-08	1.4004	1.41035	1.91558	3329
O95714;Q9BVR0	O95714	E3 ubiquitin-protein ligase HERC2	HERC2	2.15515	23.8462	26.0014	+	+	clone 1_untagged	42	42	42	12.4	12.4	12.4	527.22	0	165.74	30.2235	234	1.51614e-07	2.01053	1.55041	2.69411	681
P45973	P45973	Chromobox protein homolog 5	CBX5	2.05654	25.7612	27.8178	+	+	clone 1_untagged	10	10	9	53.4	53.4	47.1	22.225	0	19.528	30.9396	79	4.9563e-07	1.39156	1.20987	1.90384	1423
Q969S8	Q969S8	Histone deacetylase 10	HDAC10	1.96757	26.5799	28.5475	+	+	clone 1_untagged	16	16	16	43.6	43.6	43.6	71.444	0	146.15	32.2228	203	1.38217e-06	2.12197	1.71009	2.8326	3370
Q9ULX6	Q9ULX6	A-kinase anchor protein 8-like	AKAP8L	1.77555	26.2093	27.9849	+	+	clone 1_untagged	21	21	21	41.3	41.3	41.3	71.639	0	136.03	32.7752	377	1.10025e-05	4.59511	1.7369	6.13231	4654
Q9BW71	Q9BW71	HIRA-interacting protein 3	HIRIP3	1.74249	22.9495	24.692	+	+	clone 1_untagged	4	4	4	11	11	11	61.956	0	9.8723	27.8921	26	1.54274e-05	1.72588	11.1185	2.3369	3865
P02545	P02545	Prelamin-A/C;Lamin-A/C	LMNA	1.71071	26.1546	27.8653	+	+	clone 1_untagged	32	32	30	55.7	55.7	54.4	74.139	0	136.47	31.2744	223	2.12396e-05	1.48869	1.03415	2.03187	734
Q96T88;Q96PU4	Q96T88	E3 ubiquitin-protein ligase UHRF1	UHRF1	1.63283	24.8307	26.4636	+	+	clone 1_untagged	18	18	18	35.2	35.2	35.2	89.813	0	95.802	29.5284	57	4.54958e-05	2.92132	1.33031	3.82962	3642
Q9BUF5	Q9BUF5	Tubulin beta-6 chain	TUBB6	1.47451	26.7874	28.2619	+	+	clone 1_untagged	22	11	8	69.3	39	32.3	49.857	0	67.046	32.495	241	0.000194605	6.48035	1.58663	9.44448	3819
P28799	P28799	Granulins;Acrogranin;Paragranulin;Granulin-1;Granulin-2;Granulin-3;Granulin-4;Granulin-5;Granulin-6;Granulin-7	GRN	1.47446	23.978	25.4524	+	+	clone 1_untagged	5	5	5	11.1	11.1	11.1	63.544	0	129.7	28.8522	49	0.0001947	1.83918	1.02042	2.4799	1200
O75531	O75531	Barrier-to-autointegration factor;Barrier-to-autointegration factor, N-terminally processed	BANF1	1.46592	30.7545	32.2204	+	+	clone 1_untagged	17	17	17	85.4	85.4	85.4	10.058	0	66.068	36.0031	390	0.000209815	1.70357	1.38276	2.30857	519
P50402	P50402	Emerin	EMD	1.42543	27.6399	29.0653	+	+	clone 1_untagged	12	12	12	60.6	60.6	60.6	28.994	0	60.071	32.6929	283	0.000297614	1.30758	0.747751	1.79116	1545
Q99986	Q99986	Serine/threonine-protein kinase VRK1	VRK1	1.41115	26.2465	27.6576	+	+	clone 1_untagged	13	13	13	50.5	50.5	50.5	45.476	0	82.624	31.0818	149	0.000336008	2.91555	1.04388	3.8223	3717
Q8IWS0	Q8IWS0	PHD finger protein 6	PHF6	1.40762	24.3185	25.7261	+	+	clone 1_untagged	15	15	15	62.7	62.7	62.7	41.29	0	100.97	29.2535	105	0.000346173	5.32115	1.53515	7.29456	2979
O00488	O00488	Zinc finger protein 593	ZNF593	1.30869	22.5221	23.8308	+	+	clone 1_untagged	2	2	2	25.4	25.4	25.4	15.199	0	5.9751	27.4201	17	0.00077863	1.64425	10.4256	2.23293	184
P49750	P49750	YLP motif-containing protein 1	YLPM1	1.29297	23.9024	25.1954	+	+	clone 1_untagged	20	20	20	14.5	14.5	14.5	241.64	0	28.1	28.5444	64	0.000881709	1.50333	0.987809	2.05098	1520
Q9UIV1	Q9UIV1	CCR4-NOT transcription complex subunit 7	CNOT7	1.20423	22.5062	23.7104	+	+	clone 1_untagged	4	3	3	16.8	14.4	14.4	32.745	0.00026853	5.092	27.4748	8	0.00173788	1.57695	10.1957	2.14647	4589

## Sheet: clone 2 Tier 1
T: Protein IDs	T: Majority protein IDs	T: Protein names	T: Gene names	log2 ratio median clone 2/median untagged	log2 median untagged	log2 median clone 2	C: clone 2_x/y_untagged A significant	C: Student's T-test Significant untagged_clone 2	C: Student's T-test significant	N: Peptides	N: Razor + unique peptides	N: Unique peptides	N: Sequence coverage [%]	N: Unique + razor sequence coverage [%]	N: Unique sequence coverage [%]	N: Mol. weight [kDa]	N: Q-value	N: Score	N: Intensity	N: MS/MS count	N: clone 2_x/y_untagged Significance A	N: -Log Student's T-test p-value untagged_clone 2	N: Student's T-test q-value untagged_clone 2	N: Student's T-test Difference untagged_clone 2	N: Student's T-test Test statistic untagged_clone 2	T: id
Q8IY18	Q8IY18	Structural maintenance of chromosomes protein 5	SMC5	25.1411	0	25.1411	+	+	untagged_clone 2	4	4	4	4.3	4.3	4.3	128.81	0.0099837	1.3859	29.7908	15	0	2.91139	0.00982022	-17.7738	-3.81704	3001
P09601	P09601	Heme oxygenase 1	HMOX1	25.1393	0	25.1393	+	+	untagged_clone 2	6	6	6	30.2	30.2	30.2	32.818	0	21.996	29.3218	73	0	2.2636	0.0254799	-14.6125	-3.00816	867
Q8IW35	Q8IW35	Centrosomal protein of 97 kDa	CEP97	25.0314	0	25.0314	+	+	untagged_clone 2	9	9	9	19	19	19	96.98	0	46.049	27.9387	22	0	2.3025	0.0241654	-14.6962	-3.05636	2972
Q9UHW5	Q9UHW5	GPN-loop GTPase 3	GPN3	24.8387	0	24.8387	+	+	untagged_clone 2	6	6	6	37	37	37	32.761	0	22.833	28.1876	23	0	2.22061	0.0267649	-14.4614	-2.95489	4569
Q9Y6A4	Q9Y6A4	Cilia- and flagella-associated protein 20	CFAP20	24.8073	0	24.8073	+	+	untagged_clone 2	4	4	4	17.1	17.1	17.1	22.774	0.00024108	3.231	28.5959	30	0	2.09492	0.0377468	-14.1022	-2.79902	4907
Q9UJP4	Q9UJP4	Kelch-like protein 21	KLHL21	24.5916	0	24.5916	+	+	untagged_clone 2	5	5	5	10.4	10.4	10.4	66.617	0	11.542	27.0964	25	0	4.50375	0.00135849	-21.207	-5.99442	4596
O60783	O60783	28S ribosomal protein S14, mitochondrial	MRPS14	24.5436	0	24.5436	+	+	untagged_clone 2	2	2	2	21.9	21.9	21.9	15.139	0.0002656	4.8775	28.2258	30	0	2.17255	0.0293831	-14.1458	-2.89533	435
Q9UKA4	Q9UKA4	A-kinase anchor protein 11	AKAP11	24.3782	0	24.3782	+	+	untagged_clone 2	12	12	12	10.2	10.2	10.2	210.51	0	37.333	26.8579	35	0	4.4962	0.00126316	-21.226	-5.9831	4614
Q9P2K5	Q9P2K5	Myelin expression factor 2	MYEF2	24.2881	0	24.2881	+	+	untagged_clone 2	6	6	6	15.3	15.3	15.3	64.121	0	7.5535	27.7966	51	0	3.27285	0.00415625	-17.8905	-4.28105	4477
O95278	O95278	Laforin	EPM2A	24.2679	0	24.2679	+	+	untagged_clone 2	7	7	7	23.9	23.9	23.9	37.157	0	13.138	28.5785	44	0	3.12304	0.00526897	-17.7269	-4.08716	638
Q8IZT6	Q8IZT6	Abnormal spindle-like microcephaly-associated protein	ASPM	24.2341	0	24.2341	+	+	untagged_clone 2	9	9	9	3.7	3.7	3.7	409.8	0	21.68	27.4692	20	0	3.08076	0.0056	-17.5432	-4.03286	3028
Q96JN8	Q96JN8	Neuralized-like protein 4	NEURL4	24.0719	0	24.0719	+	+	untagged_clone 2	5	5	5	4	4	4	166.9	0	5.6113	27.3035	21	0	2.95527	0.00814201	-17.2787	-3.87271	3549
Q6DN90;Q5JU85	Q6DN90	IQ motif and SEC7 domain-containing protein 1	IQSEC1	23.805	0	23.805	+	+	untagged_clone 2	7	7	7	9.7	9.7	9.7	108.31	0	5.4746	26.7629	18	0	18.1155	0	-23.9322	-93.3167	2687
O43164	O43164	E3 ubiquitin-protein ligase Praja-2	PJA2	23.7331	0	23.7331	+	+	untagged_clone 2	7	7	7	18.1	18.1	18.1	78.213	0	36.631	26.6523	44	0	2.79211	0.0130435	-17.2809	-3.66645	314
Q9C0F1	Q9C0F1	Centrosomal protein of 44 kDa	CEP44	23.716	0	23.716	+	+	untagged_clone 2	4	4	4	17.2	17.2	17.2	44.139	0	13.404	27.3588	27	0	3.05339	0.00597368	-17.1783	-3.99781	3948
O94972	O94972	E3 ubiquitin-protein ligase TRIM37	TRIM37	23.6754	0	23.6754	+	+	untagged_clone 2	5	5	5	8	8	8	107.9	0	13.703	25.9393	23	0	4.50134	0.00130909	-20.4839	-5.9908	610
Q14145	Q14145	Kelch-like ECH-associated protein 1	KEAP1	23.6656	0	23.6656	+	+	untagged_clone 2	8	8	8	22.3	22.3	22.3	69.666	0	12.744	27.1174	23	0	2.22794	0.0264311	-13.698	-2.96398	2251
P0C2W1	P0C2W1	F-box/SPRY domain-containing protein 1	FBXO45	23.6596	0	23.6596	+	+	untagged_clone 2	3	3	3	11.2	11.2	11.2	30.632	0.00024795	3.6405	27.1785	5	0	2.24534	0.0259856	-13.9005	-2.98554	879
Q9Y580	Q9Y580	RNA-binding protein 7	RBM7	23.6084	0	23.6084	+	+	untagged_clone 2	3	3	3	12.8	12.8	12.8	30.503	0	13.307	27.0536	29	0	2.18522	0.0284505	-13.6111	-2.91104	4862
O95864	O95864	Fatty acid desaturase 2	FADS2	23.5621	0	23.5621	+	+	untagged_clone 2	3	3	3	10.6	10.6	10.6	52.259	0.00027233	5.3506	27.0498	9	0	3.00633	0.00679245	-16.9556	-3.9377	697
Q53F19	Q53F19	Uncharacterized protein C17orf85	C17orf85	23.5103	0	23.5103	+	+	untagged_clone 2	4	4	4	9.8	9.8	9.8	70.592	0.00024301	3.3188	26.9225	24	0	2.95996	0.008	-16.7551	-3.87868	2542
Q9Y2X9	Q9Y2X9	Zinc finger protein 281	ZNF281	23.4638	0	23.4638	+	+	untagged_clone 2	7	7	7	13.7	13.7	13.7	96.914	0	15.583	25.7788	15	0	2.9543	0.00809357	-16.9319	-3.87148	4774
Q96MW5	Q96MW5	Conserved oligomeric Golgi complex subunit 8	COG8	23.4588	0	23.4588	+	+	untagged_clone 2	4	4	4	11.4	11.4	11.4	68.423	0	6.2552	27.6027	44	0	2.10383	0.036639	-13.3781	-2.81008	3573
Q6P3X3	Q6P3X3	Tetratricopeptide repeat protein 27	TTC27	23.4073	0	23.4073	+	+	untagged_clone 2	4	4	4	7.2	7.2	7.2	96.631	0	10.307	26.8485	10	0	2.95509	0.00809412	-16.8452	-3.87248	2737
O43303	O43303	Centriolar coiled-coil protein of 110 kDa	CCP110	23.3834	0	23.3834	+	+	untagged_clone 2	4	4	4	6.6	6.6	6.6	113.42	0.00026911	5.1336	26.1883	9	0	4.50561	0.00141176	-19.9173	-5.99722	326
Q9Y2W6	Q9Y2W6	Tudor and KH domain-containing protein	TDRKH	23.3106	0	23.3106	+	+	untagged_clone 2	6	6	6	17.5	17.5	17.5	62.045	0	11.228	26.2135	24	0	25.0292	0	-23.2298	-351.851	4770
Q659C4	Q659C4	La-related protein 1B	LARP1B	23.3024	0	23.3024	+	+	untagged_clone 2	6	3	3	7	4.2	4.2	105.32	0.00069622	2.7825	26.669	28	0	2.26814	0.0254613	-13.6771	-3.01379	2669
O94913	O94913	Pre-mRNA cleavage complex 2 protein Pcf11	PCF11	23.2714	0	23.2714	+	+	untagged_clone 2	2	2	2	1.4	1.4	1.4	173.05	0.0019811	2.2145	27.2379	8	0	2.07974	0.0391455	-13.0803	-2.78017	603
P14373;Q9HCM9	P14373	Zinc finger protein RFP	TRIM27	23.2585	0	23.2585	+	+	untagged_clone 2	4	4	4	9.9	9.9	9.9	58.489	0	27.192	26.3036	27	0	2.73252	0.0135876	-16.7003	-3.59159	964
Q8IWV8	Q8IWV8	E3 ubiquitin-protein ligase UBR2	UBR2	23.2536	0	23.2536	+	+	untagged_clone 2	8	8	8	6.4	6.4	6.4	200.54	0.00026295	4.6507	26.1723	23	0	2.71232	0.0140711	-16.6318	-3.56626	2982
Q8ND04	Q8ND04	Protein SMG8	SMG8	23.1745	0	23.1745	+	+	untagged_clone 2	6	6	6	9.8	9.8	9.8	109.68	0	10.827	26.8339	27	0	2.15286	0.0307327	-13.2766	-2.87092	3127
Q5JTC6	Q5JTC6	APC membrane recruitment protein 1	AMER1	23.156	0	23.156	+	+	untagged_clone 2	7	7	7	8.1	8.1	8.1	124.03	0	20.831	25.3813	25	0	4.50205	0.00133333	-20.0145	-5.99188	2584
O75818	O75818	Ribonuclease P protein subunit p40	RPP40	23.0166	0	23.0166	+	+	untagged_clone 2	4	4	4	12.4	12.4	12.4	41.833	0	23.172	26.9944	31	0	2.04415	0.0426018	-12.9427	-2.73593	546
Q5W0B1	Q5W0B1	RING finger protein 219	RNF219	22.9982	0	22.9982	+	+	untagged_clone 2	7	7	7	13.2	13.2	13.2	81.116	0	46.762	25.8151	38	0	3.26604	0.00415504	-16.9426	-4.27217	2660
Q96JG8	Q96JG8	Melanoma-associated antigen D4	MAGED4	22.9759	0	22.9759	+	+	untagged_clone 2	5	3	3	7.8	6.2	6.2	81.377	0	7.1639	26.2167	19	0	3.07839	0.00561589	-16.495	-4.02983	3545
Q14241	Q14241	Transcription elongation factor B polypeptide 3	TCEB3	22.9504	0	22.9504	+	+	untagged_clone 2	7	7	7	12.2	12.2	12.2	89.908	0	25.568	27.3319	45	0	2.08949	0.0382767	-13.0725	-2.79227	2270
P20036	P20036	HLA class II histocompatibility antigen, DP alpha 1 chain	HLA-DPA1	22.8699	0	22.8699	+	+	untagged_clone 2	2	2	2	11.2	11.2	11.2	29.38	0.00024839	3.6604	26.8058	10	0	4.50028	0.00128571	-19.594	-5.98921	1059
Q5XUX0	Q5XUX0	F-box only protein 31	FBXO31	22.7659	0	22.7659	+	+	untagged_clone 2	6	6	6	15.8	15.8	15.8	60.663	0	32.992	26.259	19	0	2.71917	0.013898	-16.5165	-3.57486	2663
Q8WUB8	Q8WUB8	PHD finger protein 10	PHF10	22.7017	0	22.7017	+	+	untagged_clone 2	2	2	2	5.8	5.8	5.8	56.05	0.00024067	3.1987	25.5911	14	0	2.95107	0.00825434	-16.6176	-3.86737	3229
Q9ULM3	Q9ULM3	YEATS domain-containing protein 2	YEATS2	22.577	0	22.577	+	+	untagged_clone 2	5	5	5	5.1	5.1	5.1	150.78	0.0002586	4.3863	28.223	8	0	2.94127	0.00868571	-16.5921	-3.85493	4646
Q9H992	Q9H992	E3 ubiquitin-protein ligase MARCH7	MARCH7	22.5264	0	22.5264	+	+	untagged_clone 2	3	3	3	5.7	5.7	5.7	78.05	0.00027093	5.2234	23.9845	12	0	2.95331	0.00811628	-16.338	-3.87022	4113
Q8TCU4	Q8TCU4	Alstrom syndrome protein 1	ALMS1	9.96988	25.4588	35.4287	+	+	untagged_clone 2	265	265	265	78.6	78.6	78.6	461.06	0	323.31	38.1363	5970	7.67895e-102	11.4548	0	-9.76079	-25.7974	3196
Q8NHQ1	Q8NHQ1	Centrosomal protein of 70 kDa	CEP70	8.25917	22.6347	30.8939	+	+	untagged_clone 2	39	39	39	60.8	60.8	60.8	69.751	0	323.31	33.7975	486	5.89829e-71	2.7022	0.01424	-17.3449	-3.55359	3159
Q13509	Q13509	Tubulin beta-3 chain	TUBB3	4.05201	24.1969	28.2489	+	+	untagged_clone 2	21	7	7	56.4	26.7	26.7	50.432	0	98.02	31.4603	174	3.89151e-19	7.1428	0	-3.77267	-10.8729	2189
Q9ULX6	Q9ULX6	A-kinase anchor protein 8-like	AKAP8L	3.66523	26.2093	29.8746	+	+	untagged_clone 2	21	21	21	41.3	41.3	41.3	71.639	0	136.03	32.7752	377	4.3427e-16	8.01958	0	-3.65935	-13.0362	4654
O15479;O15481;Q96LZ2;P43366;Q9UBF1	O15479	Melanoma-associated antigen B2	MAGEB2	3.35839	23.6844	27.0428	+	+	untagged_clone 2	11	11	11	33.2	33.2	33.2	35.277	0	23.879	29.2804	63	7.10123e-14	6.77859	0	-3.51098	-10.0675	304
O95714;Q9BVR0	O95714	E3 ubiquitin-protein ligase HERC2	HERC2	2.87233	23.8462	26.7186	+	+	untagged_clone 2	42	42	42	12.4	12.4	12.4	527.22	0	165.74	30.2235	234	9.74852e-11	4.27742	0.00157576	-2.82525	-5.66005	681
O95816	O95816	BAG family molecular chaperone regulator 2	BAG2	2.52611	27.1	29.6261	+	+	untagged_clone 2	14	14	14	65.4	65.4	65.4	23.772	0	190.95	32.8214	236	8.89758e-09	6.92226	0	-2.58232	-10.3792	692
Q9BUF5	Q9BUF5	Tubulin beta-6 chain	TUBB6	2.16228	26.7874	28.9497	+	+	untagged_clone 2	22	11	8	69.3	39	32.3	49.857	0	67.046	32.495	241	5.81604e-07	6.64545	0	-2.17182	-9.78549	3819
P04350	P04350	Tubulin beta-4A chain	TUBB4A	1.97378	26.6005	28.5742	+	+	untagged_clone 2	24	4	2	69.6	12.2	6.3	49.585	0	104.69	31.6499	85	4.04709e-06	4.81241	0.000190476	-2.23837	-6.46739	752
O15027	O15027	Protein transport protein Sec16A	SEC16A	1.93717	26.2085	28.1456	+	+	untagged_clone 2	43	43	43	30.2	30.2	30.2	251.89	0	182.59	31.4637	355	5.79499e-06	4.99401	0.000111111	-2.37481	-6.75553	255
Q969S8	Q969S8	Histone deacetylase 10	HDAC10	1.80643	26.5799	28.3863	+	+	untagged_clone 2	16	16	16	43.6	43.6	43.6	71.444	0	146.15	32.2228	203	1.9926e-05	3.26081	0.00424615	-2.12667	-4.26537	3370
O43823	O43823	A-kinase anchor protein 8	AKAP8	1.74161	23.8308	25.5725	+	+	untagged_clone 2	12	12	12	32.8	32.8	32.8	76.107	0	71.991	28.903	152	3.57731e-05	5.56762	0	-1.76333	-7.71884	378
Q14315	Q14315	Filamin-C	FLNC	1.58846	28.0881	29.6765	+	+	untagged_clone 2	84	71	71	45.7	41.6	41.6	291.02	0	277.2	32.7766	605	0.000132756	4.88211	0.000102564	-1.67674	-6.57708	2277
Q96EY1	Q96EY1	DnaJ homolog subfamily A member 3, mitochondrial	DNAJA3	1.57762	26.7502	28.3278	+	+	untagged_clone 2	12	12	12	36.7	36.7	36.7	52.488	0	98.632	31.6531	153	0.000145127	5.81768	0	-1.66929	-8.16644	3468
Q13576	Q13576	Ras GTPase-activating-like protein IQGAP2	IQGAP2	1.54038	26.6644	28.2048	+	+	untagged_clone 2	43	41	41	37.4	36.4	36.4	180.58	0	132.58	31.2807	314	0.000196309	6.44361	0	-1.68815	-9.36989	2200
P58107	P58107	Epiplakin	EPPK1	1.47345	25.8725	27.346	+	+	untagged_clone 2	60	53	53	44.4	37.1	37.1	555.65	0	178.47	31.5005	208	0.000332907	2.65913	0.0152271	-2.13069	-3.4997	1717
O00165	O00165	HCLS1-associated protein X-1	HAX1	1.42765	25.3617	26.7893	+	+	untagged_clone 2	8	8	8	45.9	45.9	45.9	31.62	0	19.991	30.3691	104	0.000472671	5.21732	0.000137931	-1.67765	-7.1206	147
Q7Z2W4	Q7Z2W4	Zinc finger CCCH-type antiviral protein 1	ZC3HAV1	1.3982	25.2808	26.679	+	+	untagged_clone 2	22	22	22	37.8	37.8	37.8	101.43	0	159.87	29.8995	174	0.000589419	5.76397	0	-1.45074	-8.06879	2840
Q86UK7	Q86UK7	Zinc finger protein 598	ZNF598	1.38286	24.4248	25.8077	+	+	untagged_clone 2	15	15	15	24.4	24.4	24.4	98.636	0	200.58	29.0686	140	0.000660272	3.78075	0.00191111	-1.67	-4.95897	2906
Q9UL15	Q9UL15	BAG family molecular chaperone regulator 5	BAG5	1.37871	24.7952	26.1739	+	+	untagged_clone 2	10	10	10	28.9	28.9	28.9	51.199	0	48.301	29.5376	91	0.000680744	5.26931	0	-1.41167	-7.20736	4632
Q9UBN7	Q9UBN7	Histone deacetylase 6	HDAC6	1.36686	30.686	32.0528	+	+	untagged_clone 2	31	31	31	47.9	47.9	47.9	131.42	0	245.85	35.9697	1079	0.000742535	2.86171	0.0115778	-1.62471	-3.75418	4504
P10644	P10644	cAMP-dependent protein kinase type I-alpha regulatory subunit;cAMP-dependent protein kinase type I-alpha regulatory subunit, N-terminally processed	PRKAR1A	1.36243	26.4328	27.7953	+	+	untagged_clone 2	14	14	12	42	42	37.8	42.981	0	232.79	31.2349	183	0.000766909	5.19814	0.000133333	-1.47919	-7.08876	898
O75190;Q8WWF6;Q7Z6W7;Q8NHS0;P25686	O75190	DnaJ homolog subfamily B member 6	DNAJB6	1.30333	26.032	27.3353	+	+	untagged_clone 2	13	13	13	43.3	43.3	43.3	36.087	0	71.845	30.6967	211	0.00117088	5.00037	0.000117647	-1.43601	-6.76576	471
Q5TAQ9;A6NGE4;P0C7V8	Q5TAQ9	DDB1- and CUL4-associated factor 8	DCAF8	1.26412	24.1821	25.4462	+	+	untagged_clone 2	12	12	12	36.2	36.2	36.2	66.851	0	170.95	29.0576	80	0.00153792	4.6728	0.000347826	-1.34111	-6.25094	2627
Q13439	Q13439	Golgin subfamily A member 4	GOLGA4	1.25588	29.0808	30.3367	+	+	untagged_clone 2	119	119	118	56.1	56.1	55.8	261.14	0	323.31	34.0999	1428	0.00162734	2.74726	0.0133886	-1.31175	-3.61009	2178

## Sheet: clone 2 Tier 2
T: Protein IDs	T: Majority protein IDs	T: Protein names	T: Gene names	log2 ratio median clone 2/median untagged	log2 median untagged	log2 median clone 2	C: clone 2_x/y_untagged A significant	C: Student's T-test Significant untagged_clone 2	C: Student's T-test significant	N: Peptides	N: Razor + unique peptides	N: Unique peptides	N: Sequence coverage [%]	N: Unique + razor sequence coverage [%]	N: Unique sequence coverage [%]	N: Mol. weight [kDa]	N: Q-value	N: Score	N: Intensity	N: MS/MS count	N: clone 2_x/y_untagged Significance A	N: -Log Student's T-test p-value untagged_clone 2	N: Student's T-test Difference untagged_clone 2	N: Student's T-test Test statistic untagged_clone 2	T: id
Q8IY18	Q8IY18	Structural maintenance of chromosomes protein 5	SMC5	25.1411	0	25.1411	+	+	untagged_clone 2	4	4	4	4.3	4.3	4.3	128.81	0.0099837	1.3859	29.7908	15	0	2.91139	-17.7738	-3.81704	3001
P09601	P09601	Heme oxygenase 1	HMOX1	25.1393	0	25.1393	+	+	untagged_clone 2	6	6	6	30.2	30.2	30.2	32.818	0	21.996	29.3218	73	0	2.2636	-14.6125	-3.00816	867
Q8IW35	Q8IW35	Centrosomal protein of 97 kDa	CEP97	25.0314	0	25.0314	+	+	untagged_clone 2	9	9	9	19	19	19	96.98	0	46.049	27.9387	22	0	2.3025	-14.6962	-3.05636	2972
Q9UHW5	Q9UHW5	GPN-loop GTPase 3	GPN3	24.8387	0	24.8387	+	+	untagged_clone 2	6	6	6	37	37	37	32.761	0	22.833	28.1876	23	0	2.22061	-14.4614	-2.95489	4569
Q9Y6A4	Q9Y6A4	Cilia- and flagella-associated protein 20	CFAP20	24.8073	0	24.8073	+	+	untagged_clone 2	4	4	4	17.1	17.1	17.1	22.774	0.00024108	3.231	28.5959	30	0	2.09492	-14.1022	-2.79902	4907
Q9UJP4	Q9UJP4	Kelch-like protein 21	KLHL21	24.5916	0	24.5916	+	+	untagged_clone 2	5	5	5	10.4	10.4	10.4	66.617	0	11.542	27.0964	25	0	4.50375	-21.207	-5.99442	4596
O60783	O60783	28S ribosomal protein S14, mitochondrial	MRPS14	24.5436	0	24.5436	+	+	untagged_clone 2	2	2	2	21.9	21.9	21.9	15.139	0.0002656	4.8775	28.2258	30	0	2.17255	-14.1458	-2.89533	435
Q9UKA4	Q9UKA4	A-kinase anchor protein 11	AKAP11	24.3782	0	24.3782	+	+	untagged_clone 2	12	12	12	10.2	10.2	10.2	210.51	0	37.333	26.8579	35	0	4.4962	-21.226	-5.9831	4614
Q9P2K5	Q9P2K5	Myelin expression factor 2	MYEF2	24.2881	0	24.2881	+	+	untagged_clone 2	6	6	6	15.3	15.3	15.3	64.121	0	7.5535	27.7966	51	0	3.27285	-17.8905	-4.28105	4477
O95278	O95278	Laforin	EPM2A	24.2679	0	24.2679	+	+	untagged_clone 2	7	7	7	23.9	23.9	23.9	37.157	0	13.138	28.5785	44	0	3.12304	-17.7269	-4.08716	638
Q8IZT6	Q8IZT6	Abnormal spindle-like microcephaly-associated protein	ASPM	24.2341	0	24.2341	+	+	untagged_clone 2	9	9	9	3.7	3.7	3.7	409.8	0	21.68	27.4692	20	0	3.08076	-17.5432	-4.03286	3028
Q9BTV5	Q9BTV5	Fibronectin type III and SPRY domain-containing protein 1	FSD1	24.0952	0	24.0952	+	+	untagged_clone 2	8	8	8	26.6	26.6	26.6	55.819	0	12.014	27.7351	28	0	1.83146	-13.8834	-2.4702	3804
Q96JN8	Q96JN8	Neuralized-like protein 4	NEURL4	24.0719	0	24.0719	+	+	untagged_clone 2	5	5	5	4	4	4	166.9	0	5.6113	27.3035	21	0	2.95527	-17.2787	-3.87271	3549
Q6DN90;Q5JU85	Q6DN90	IQ motif and SEC7 domain-containing protein 1	IQSEC1	23.805	0	23.805	+	+	untagged_clone 2	7	7	7	9.7	9.7	9.7	108.31	0	5.4746	26.7629	18	0	18.1155	-23.9322	-93.3167	2687
O43164	O43164	E3 ubiquitin-protein ligase Praja-2	PJA2	23.7331	0	23.7331	+	+	untagged_clone 2	7	7	7	18.1	18.1	18.1	78.213	0	36.631	26.6523	44	0	2.79211	-17.2809	-3.66645	314
Q8NC69	Q8NC69	BTB/POZ domain-containing protein KCTD6	KCTD6	23.7201	0	23.7201	+	+	untagged_clone 2	4	4	4	25.7	25.7	25.7	27.61	0	9.4449	27.3947	7	0	1.84913	-13.6448	-2.4924	3118
Q9C0F1	Q9C0F1	Centrosomal protein of 44 kDa	CEP44	23.716	0	23.716	+	+	untagged_clone 2	4	4	4	17.2	17.2	17.2	44.139	0	13.404	27.3588	27	0	3.05339	-17.1783	-3.99781	3948
O94972	O94972	E3 ubiquitin-protein ligase TRIM37	TRIM37	23.6754	0	23.6754	+	+	untagged_clone 2	5	5	5	8	8	8	107.9	0	13.703	25.9393	23	0	4.50134	-20.4839	-5.9908	610
Q14145	Q14145	Kelch-like ECH-associated protein 1	KEAP1	23.6656	0	23.6656	+	+	untagged_clone 2	8	8	8	22.3	22.3	22.3	69.666	0	12.744	27.1174	23	0	2.22794	-13.698	-2.96398	2251
P0C2W1	P0C2W1	F-box/SPRY domain-containing protein 1	FBXO45	23.6596	0	23.6596	+	+	untagged_clone 2	3	3	3	11.2	11.2	11.2	30.632	0.00024795	3.6405	27.1785	5	0	2.24534	-13.9005	-2.98554	879
Q99470	Q99470	Stromal cell-derived factor 2	SDF2	23.6428	0	23.6428	+	+	untagged_clone 2	3	3	3	25.1	25.1	25.1	23.026	0	8.6585	27.3172	17	0	1.84372	-13.6136	-2.48561	3653
Q9Y580	Q9Y580	RNA-binding protein 7	RBM7	23.6084	0	23.6084	+	+	untagged_clone 2	3	3	3	12.8	12.8	12.8	30.503	0	13.307	27.0536	29	0	2.18522	-13.6111	-2.91104	4862
O95864	O95864	Fatty acid desaturase 2	FADS2	23.5621	0	23.5621	+	+	untagged_clone 2	3	3	3	10.6	10.6	10.6	52.259	0.00027233	5.3506	27.0498	9	0	3.00633	-16.9556	-3.9377	697
Q5VSL9	Q5VSL9	Striatin-interacting protein 1	STRIP1	23.5567	0	23.5567	+	+	untagged_clone 2	8	8	8	17.6	17.6	17.6	95.575	0	13.124	27.6291	31	0	1.82299	-13.5538	-2.45954	2637
Q53F19	Q53F19	Uncharacterized protein C17orf85	C17orf85	23.5103	0	23.5103	+	+	untagged_clone 2	4	4	4	9.8	9.8	9.8	70.592	0.00024301	3.3188	26.9225	24	0	2.95996	-16.7551	-3.87868	2542
Q9Y2X9	Q9Y2X9	Zinc finger protein 281	ZNF281	23.4638	0	23.4638	+	+	untagged_clone 2	7	7	7	13.7	13.7	13.7	96.914	0	15.583	25.7788	15	0	2.9543	-16.9319	-3.87148	4774
Q96MW5	Q96MW5	Conserved oligomeric Golgi complex subunit 8	COG8	23.4588	0	23.4588	+	+	untagged_clone 2	4	4	4	11.4	11.4	11.4	68.423	0	6.2552	27.6027	44	0	2.10383	-13.3781	-2.81008	3573
Q6P3X3	Q6P3X3	Tetratricopeptide repeat protein 27	TTC27	23.4073	0	23.4073	+	+	untagged_clone 2	4	4	4	7.2	7.2	7.2	96.631	0	10.307	26.8485	10	0	2.95509	-16.8452	-3.87248	2737
O43303	O43303	Centriolar coiled-coil protein of 110 kDa	CCP110	23.3834	0	23.3834	+	+	untagged_clone 2	4	4	4	6.6	6.6	6.6	113.42	0.00026911	5.1336	26.1883	9	0	4.50561	-19.9173	-5.99722	326
Q9Y2W6	Q9Y2W6	Tudor and KH domain-containing protein	TDRKH	23.3106	0	23.3106	+	+	untagged_clone 2	6	6	6	17.5	17.5	17.5	62.045	0	11.228	26.2135	24	0	25.0292	-23.2298	-351.851	4770
Q659C4	Q659C4	La-related protein 1B	LARP1B	23.3024	0	23.3024	+	+	untagged_clone 2	6	3	3	7	4.2	4.2	105.32	0.00069622	2.7825	26.669	28	0	2.26814	-13.6771	-3.01379	2669
O94913	O94913	Pre-mRNA cleavage complex 2 protein Pcf11	PCF11	23.2714	0	23.2714	+	+	untagged_clone 2	2	2	2	1.4	1.4	1.4	173.05	0.0019811	2.2145	27.2379	8	0	2.07974	-13.0803	-2.78017	603
P14373;Q9HCM9	P14373	Zinc finger protein RFP	TRIM27	23.2585	0	23.2585	+	+	untagged_clone 2	4	4	4	9.9	9.9	9.9	58.489	0	27.192	26.3036	27	0	2.73252	-16.7003	-3.59159	964
Q8IWV8	Q8IWV8	E3 ubiquitin-protein ligase UBR2	UBR2	23.2536	0	23.2536	+	+	untagged_clone 2	8	8	8	6.4	6.4	6.4	200.54	0.00026295	4.6507	26.1723	23	0	2.71232	-16.6318	-3.56626	2982
Q9UHY8	Q9UHY8	Fasciculation and elongation protein zeta-2	FEZ2	23.1918	0	23.1918	+	+	untagged_clone 2	3	3	3	11.6	11.6	11.6	39.666	0	15.854	26.0002	13	0	1.89225	-13.583	-2.54647	4573
Q8ND04	Q8ND04	Protein SMG8	SMG8	23.1745	0	23.1745	+	+	untagged_clone 2	6	6	6	9.8	9.8	9.8	109.68	0	10.827	26.8339	27	0	2.15286	-13.2766	-2.87092	3127
Q5JTC6	Q5JTC6	APC membrane recruitment protein 1	AMER1	23.156	0	23.156	+	+	untagged_clone 2	7	7	7	8.1	8.1	8.1	124.03	0	20.831	25.3813	25	0	4.50205	-20.0145	-5.99188	2584
Q8IVW6	Q8IVW6	AT-rich interactive domain-containing protein 3B	ARID3B	23.1158	0	23.1158	+	+	untagged_clone 2	4	4	3	13.7	13.7	10.9	60.636	0.0013633	2.5215	27.0389	4	0	1.81052	-13.2843	-2.44385	2971
Q03701	Q03701	CCAAT/enhancer-binding protein zeta	CEBPZ	23.0885	0	23.0885	+	+	untagged_clone 2	4	4	4	4.2	4.2	4.2	120.97	0.0020004	2.3096	25.6221	8	0	1.85039	-13.3692	-2.49398	2004
O75818	O75818	Ribonuclease P protein subunit p40	RPP40	23.0166	0	23.0166	+	+	untagged_clone 2	4	4	4	12.4	12.4	12.4	41.833	0	23.172	26.9944	31	0	2.04415	-12.9427	-2.73593	546
Q5W0B1	Q5W0B1	RING finger protein 219	RNF219	22.9982	0	22.9982	+	+	untagged_clone 2	7	7	7	13.2	13.2	13.2	81.116	0	46.762	25.8151	38	0	3.26604	-16.9426	-4.27217	2660
Q96JG8	Q96JG8	Melanoma-associated antigen D4	MAGED4	22.9759	0	22.9759	+	+	untagged_clone 2	5	3	3	7.8	6.2	6.2	81.377	0	7.1639	26.2167	19	0	3.07839	-16.495	-4.02983	3545
Q14241	Q14241	Transcription elongation factor B polypeptide 3	TCEB3	22.9504	0	22.9504	+	+	untagged_clone 2	7	7	7	12.2	12.2	12.2	89.908	0	25.568	27.3319	45	0	2.08949	-13.0725	-2.79227	2270
P20036	P20036	HLA class II histocompatibility antigen, DP alpha 1 chain	HLA-DPA1	22.8699	0	22.8699	+	+	untagged_clone 2	2	2	2	11.2	11.2	11.2	29.38	0.00024839	3.6604	26.8058	10	0	4.50028	-19.594	-5.98921	1059
Q5XUX0	Q5XUX0	F-box only protein 31	FBXO31	22.7659	0	22.7659	+	+	untagged_clone 2	6	6	6	15.8	15.8	15.8	60.663	0	32.992	26.259	19	0	2.71917	-16.5165	-3.57486	2663
Q8WUB8	Q8WUB8	PHD finger protein 10	PHF10	22.7017	0	22.7017	+	+	untagged_clone 2	2	2	2	5.8	5.8	5.8	56.05	0.00024067	3.1987	25.5911	14	0	2.95107	-16.6176	-3.86737	3229
Q7Z7A4	Q7Z7A4	PX domain-containing protein kinase-like protein	PXK	22.6117	0	22.6117	+	+	untagged_clone 2	2	2	2	4.3	4.3	4.3	64.949	0.00047026	2.9298	25.9781	13	0	1.88065	-13.1329	-2.53193	2878
Q9ULM3	Q9ULM3	YEATS domain-containing protein 2	YEATS2	22.577	0	22.577	+	+	untagged_clone 2	5	5	5	5.1	5.1	5.1	150.78	0.0002586	4.3863	28.223	8	0	2.94127	-16.5921	-3.85493	4646
Q9H992	Q9H992	E3 ubiquitin-protein ligase MARCH7	MARCH7	22.5264	0	22.5264	+	+	untagged_clone 2	3	3	3	5.7	5.7	5.7	78.05	0.00027093	5.2234	23.9845	12	0	2.95331	-16.338	-3.87022	4113
Q8TCU4	Q8TCU4	Alstrom syndrome protein 1	ALMS1	9.96988	25.4588	35.4287	+	+	untagged_clone 2	265	265	265	78.6	78.6	78.6	461.06	0	323.31	38.1363	5970	7.67895e-102	11.4548	-9.76079	-25.7974	3196
Q8NHQ1	Q8NHQ1	Centrosomal protein of 70 kDa	CEP70	8.25917	22.6347	30.8939	+	+	untagged_clone 2	39	39	39	60.8	60.8	60.8	69.751	0	323.31	33.7975	486	5.89829e-71	2.7022	-17.3449	-3.55359	3159
Q13509	Q13509	Tubulin beta-3 chain	TUBB3	4.05201	24.1969	28.2489	+	+	untagged_clone 2	21	7	7	56.4	26.7	26.7	50.432	0	98.02	31.4603	174	3.89151e-19	7.1428	-3.77267	-10.8729	2189
Q9ULX6	Q9ULX6	A-kinase anchor protein 8-like	AKAP8L	3.66523	26.2093	29.8746	+	+	untagged_clone 2	21	21	21	41.3	41.3	41.3	71.639	0	136.03	32.7752	377	4.3427e-16	8.01958	-3.65935	-13.0362	4654
Q99959	Q99959	Plakophilin-2	PKP2	3.51432	23.0416	26.5559	+	+	untagged_clone 2	24	24	24	44	44	44	97.414	0	94.255	29.2129	106	5.61037e-15	1.45897	-6.68928	-1.99293	3714
O15479;O15481;Q96LZ2;P43366;Q9UBF1	O15479	Melanoma-associated antigen B2	MAGEB2	3.35839	23.6844	27.0428	+	+	untagged_clone 2	11	11	11	33.2	33.2	33.2	35.277	0	23.879	29.2804	63	7.10123e-14	6.77859	-3.51098	-10.0675	304
O95714;Q9BVR0	O95714	E3 ubiquitin-protein ligase HERC2	HERC2	2.87233	23.8462	26.7186	+	+	untagged_clone 2	42	42	42	12.4	12.4	12.4	527.22	0	165.74	30.2235	234	9.74852e-11	4.27742	-2.82525	-5.66005	681
Q9Y2R4	Q9Y2R4	Probable ATP-dependent RNA helicase DDX52	DDX52	2.6094	22.1088	24.7182	+	+	untagged_clone 2	5	5	5	15.5	15.5	15.5	67.465	0	6.7349	27.9289	14	3.15109e-09	1.70852	-11.1137	-2.31486	4759
O95816	O95816	BAG family molecular chaperone regulator 2	BAG2	2.52611	27.1	29.6261	+	+	untagged_clone 2	14	14	14	65.4	65.4	65.4	23.772	0	190.95	32.8214	236	8.89758e-09	6.92226	-2.58232	-10.3792	692
Q9BUF5	Q9BUF5	Tubulin beta-6 chain	TUBB6	2.16228	26.7874	28.9497	+	+	untagged_clone 2	22	11	8	69.3	39	32.3	49.857	0	67.046	32.495	241	5.81604e-07	6.64545	-2.17182	-9.78549	3819
P04350	P04350	Tubulin beta-4A chain	TUBB4A	1.97378	26.6005	28.5742	+	+	untagged_clone 2	24	4	2	69.6	12.2	6.3	49.585	0	104.69	31.6499	85	4.04709e-06	4.81241	-2.23837	-6.46739	752
Q86VM9	Q86VM9	Zinc finger CCCH domain-containing protein 18	ZC3H18	1.96349	22.9996	24.9631	+	+	untagged_clone 2	9	9	9	14.3	14.3	14.3	106.38	0	29.102	28.5249	99	4.47922e-06	1.42944	-8.43557	-1.95403	2921
O15027	O15027	Protein transport protein Sec16A	SEC16A	1.93717	26.2085	28.1456	+	+	untagged_clone 2	43	43	43	30.2	30.2	30.2	251.89	0	182.59	31.4637	355	5.79499e-06	4.99401	-2.37481	-6.75553	255
Q969S8	Q969S8	Histone deacetylase 10	HDAC10	1.80643	26.5799	28.3863	+	+	untagged_clone 2	16	16	16	43.6	43.6	43.6	71.444	0	146.15	32.2228	203	1.9926e-05	3.26081	-2.12667	-4.26537	3370
O43823	O43823	A-kinase anchor protein 8	AKAP8	1.74161	23.8308	25.5725	+	+	untagged_clone 2	12	12	12	32.8	32.8	32.8	76.107	0	71.991	28.903	152	3.57731e-05	5.56762	-1.76333	-7.71884	378
Q15751	Q15751	Probable E3 ubiquitin-protein ligase HERC1	HERC1	1.64854	23.4173	25.0658	+	+	untagged_clone 2	10	10	10	2.9	2.9	2.9	532.22	0	10.439	28.5922	22	8.03212e-05	1.76682	-11.5841	-2.38873	2428
Q14315	Q14315	Filamin-C	FLNC	1.58846	28.0881	29.6765	+	+	untagged_clone 2	84	71	71	45.7	41.6	41.6	291.02	0	277.2	32.7766	605	0.000132756	4.88211	-1.67674	-6.57708	2277
Q96EY1	Q96EY1	DnaJ homolog subfamily A member 3, mitochondrial	DNAJA3	1.57762	26.7502	28.3278	+	+	untagged_clone 2	12	12	12	36.7	36.7	36.7	52.488	0	98.632	31.6531	153	0.000145127	5.81768	-1.66929	-8.16644	3468
Q9NWK9	Q9NWK9	Box C/D snoRNA protein 1	ZNHIT6	1.56112	22.6065	24.1676	+	+	untagged_clone 2	4	4	4	14.5	14.5	14.5	53.918	0	79.662	27.3594	27	0.000166025	1.70108	-10.7895	-2.30541	4341
Q13576	Q13576	Ras GTPase-activating-like protein IQGAP2	IQGAP2	1.54038	26.6644	28.2048	+	+	untagged_clone 2	43	41	41	37.4	36.4	36.4	180.58	0	132.58	31.2807	314	0.000196309	6.44361	-1.68815	-9.36989	2200
P58107	P58107	Epiplakin	EPPK1	1.47345	25.8725	27.346	+	+	untagged_clone 2	60	53	53	44.4	37.1	37.1	555.65	0	178.47	31.5005	208	0.000332907	2.65913	-2.13069	-3.4997	1717
O00165	O00165	HCLS1-associated protein X-1	HAX1	1.42765	25.3617	26.7893	+	+	untagged_clone 2	8	8	8	45.9	45.9	45.9	31.62	0	19.991	30.3691	104	0.000472671	5.21732	-1.67765	-7.1206	147
Q7Z2W4	Q7Z2W4	Zinc finger CCCH-type antiviral protein 1	ZC3HAV1	1.3982	25.2808	26.679	+	+	untagged_clone 2	22	22	22	37.8	37.8	37.8	101.43	0	159.87	29.8995	174	0.000589419	5.76397	-1.45074	-8.06879	2840
Q86UK7	Q86UK7	Zinc finger protein 598	ZNF598	1.38286	24.4248	25.8077	+	+	untagged_clone 2	15	15	15	24.4	24.4	24.4	98.636	0	200.58	29.0686	140	0.000660272	3.78075	-1.67	-4.95897	2906
Q9UL15	Q9UL15	BAG family molecular chaperone regulator 5	BAG5	1.37871	24.7952	26.1739	+	+	untagged_clone 2	10	10	10	28.9	28.9	28.9	51.199	0	48.301	29.5376	91	0.000680744	5.26931	-1.41167	-7.20736	4632
Q9UBN7	Q9UBN7	Histone deacetylase 6	HDAC6	1.36686	30.686	32.0528	+	+	untagged_clone 2	31	31	31	47.9	47.9	47.9	131.42	0	245.85	35.9697	1079	0.000742535	2.86171	-1.62471	-3.75418	4504
Q9NW13	Q9NW13	RNA-binding protein 28	RBM28	1.36352	26.3169	27.6804	+	+	untagged_clone 2	26	26	26	33.1	33.1	33.1	85.737	0	78.657	30.6478	160	0.000760837	1.53122	-1.02598	-2.08728	4336
P10644	P10644	cAMP-dependent protein kinase type I-alpha regulatory subunit;cAMP-dependent protein kinase type I-alpha regulatory subunit, N-terminally processed	PRKAR1A	1.36243	26.4328	27.7953	+	+	untagged_clone 2	14	14	12	42	42	37.8	42.981	0	232.79	31.2349	183	0.000766909	5.19814	-1.47919	-7.08876	898
P46087	P46087	Probable 28S rRNA (cytosine(4447)-C(5))-methyltransferase	NOP2	1.33209	26.6409	27.973	+	+	untagged_clone 2	23	23	23	31.9	31.9	31.9	89.301	0	93.433	31.3824	233	0.000954675	1.65825	-0.96787	-2.25082	1432
O75190;Q8WWF6;Q7Z6W7;Q8NHS0;P25686	O75190	DnaJ homolog subfamily B member 6	DNAJB6	1.30333	26.032	27.3353	+	+	untagged_clone 2	13	13	13	43.3	43.3	43.3	36.087	0	71.845	30.6967	211	0.00117088	5.00037	-1.43601	-6.76576	471
Q5TAQ9;A6NGE4;P0C7V8	Q5TAQ9	DDB1- and CUL4-associated factor 8	DCAF8	1.26412	24.1821	25.4462	+	+	untagged_clone 2	12	12	12	36.2	36.2	36.2	66.851	0	170.95	29.0576	80	0.00153792	4.6728	-1.34111	-6.25094	2627
Q13439	Q13439	Golgin subfamily A member 4	GOLGA4	1.25588	29.0808	30.3367	+	+	untagged_clone 2	119	119	118	56.1	56.1	55.8	261.14	0	323.31	34.0999	1428	0.00162734	2.74726	-1.31175	-3.61009	2178

## Sheet: clone 3 Tier 1
T: Protein IDs	T: Majority protein IDs	T: Protein names	T: Gene names	log2 ratio median clone 3/medianuntagged	log2 median untagged	log2 median clone 3	C: clone 3_x/y_untagged A significant	C: Student's T-test Significant untagged_clone 3	C: Student's T-test significant	N: Peptides	N: Razor + unique peptides	N: Unique peptides	N: Sequence coverage [%]	N: Unique + razor sequence coverage [%]	N: Unique sequence coverage [%]	N: Mol. weight [kDa]	N: Q-value	N: Score	N: Intensity	N: MS/MS count	N: clone 3_x/y_untagged Significance A	N: -Log Student's T-test p-value untagged_clone 3	N: Student's T-test q-value untagged_clone 3	N: Student's T-test Difference untagged_clone 3	N: Student's T-test Test statistic untagged_clone 3	T: id
O14734	O14734	Acyl-coenzyme A thioesterase 8	ACOT8	26.7556	0	26.7556	+	+	untagged_clone 3	3	3	3	14.1	14.1	14.1	35.914	0.00025575	4.1155	30.3971	16	0	3.06099	0.00503448	-19.3186	-4.00754	221
P09601	P09601	Heme oxygenase 1	HMOX1	26.0338	0	26.0338	+	+	untagged_clone 3	6	6	6	30.2	30.2	30.2	32.818	0	21.996	29.3218	73	0	2.44899	0.0180758	-15.7242	-3.23801	867
O95278	O95278	Laforin	EPM2A	25.7668	0	25.7668	+	+	untagged_clone 3	7	7	7	23.9	23.9	23.9	37.157	0	13.138	28.5785	44	0	3.40769	0.00333835	-19.338	-4.45772	638
O60783	O60783	28S ribosomal protein S14, mitochondrial	MRPS14	24.7572	0	24.7572	+	+	untagged_clone 3	2	2	2	21.9	21.9	21.9	15.139	0.0002656	4.8775	28.2258	30	0	2.19123	0.0264577	-14.2655	-2.91848	435
Q8IW35	Q8IW35	Centrosomal protein of 97 kDa	CEP97	24.633	0	24.633	+	+	untagged_clone 3	9	9	9	19	19	19	96.98	0	46.049	27.9387	22	0	2.22792	0.025039	-14.2602	-2.96395	2972
Q99576	Q99576	TSC22 domain family protein 3	TSC22D3	24.5283	0	24.5283	+	+	untagged_clone 3	4	4	3	32.1	32.1	25.4	14.81	0.00025628	4.1581	27.3801	25	0	1.92064	0.0491671	-14.3984	-2.58199	3669
Q96JB2	Q96JB2	Conserved oligomeric Golgi complex subunit 3	COG3	24.4533	0	24.4533	+	+	untagged_clone 3	4	4	4	6.9	6.9	6.9	94.095	0	44.495	27.8544	5	0	4.50201	0.00131034	-20.9744	-5.99182	3541
Q9P2K5	Q9P2K5	Myelin expression factor 2	MYEF2	24.4415	0	24.4415	+	+	untagged_clone 3	6	6	6	15.3	15.3	15.3	64.121	0	7.5535	27.7966	51	0	3.28227	0.00361644	-17.944	-4.29332	4477
O60245	O60245	Protocadherin-7	PCDH7	24.4219	0	24.4219	+	+	untagged_clone 3	8	8	8	12.7	12.7	12.7	116.07	0	12.221	28.2369	43	0	2.44199	0.0181654	-14.7844	-3.22933	394
Q08380	Q08380	Galectin-3-binding protein	LGALS3BP	24.4183	0	24.4183	+	+	untagged_clone 3	6	6	6	18.8	18.8	18.8	65.33	0	13.38	27.6455	13	0	1.92309	0.0491028	-14.2356	-2.58505	2055
Q8WUY1	Q8WUY1	Protein THEM6	THEM6	24.3783	0	24.3783	+	+	untagged_clone 3	3	3	3	15.4	15.4	15.4	23.865	0.0002578	4.3112	27.6977	18	0	2.20351	0.0259048	-14.1368	-2.93371	3238
Q96JN8	Q96JN8	Neuralized-like protein 4	NEURL4	24.0456	0	24.0456	+	+	untagged_clone 3	5	5	5	4	4	4	166.9	0	5.6113	27.3035	21	0	2.95483	0.00736842	-17.1904	-3.87215	3549
Q8IZT6	Q8IZT6	Abnormal spindle-like microcephaly-associated protein	ASPM	23.9217	0	23.9217	+	+	untagged_clone 3	9	9	9	3.7	3.7	3.7	409.8	0	21.68	27.4692	20	0	2.96542	0.00693048	-16.9059	-3.88561	3028
Q9H5V9	Q9H5V9	UPF0428 protein CXorf56	CXorf56	23.821	0	23.821	+	+	untagged_clone 3	4	4	4	26.1	26.1	26.1	25.624	0	8.1547	27.1879	33	0	2.71207	0.0115695	-17.0761	-3.56595	4066
Q9BRA0	Q9BRA0	N-alpha-acetyltransferase 38, NatC auxiliary subunit	NAA38	23.7884	0	23.7884	+	+	untagged_clone 3	2	2	2	35.2	35.2	35.2	13.514	0.0017857	2.3537	27.2978	4	0	2.06709	0.0404773	-13.456	-2.76445	3750
Q9ULM3	Q9ULM3	YEATS domain-containing protein 2	YEATS2	23.526	0	23.526	+	+	untagged_clone 3	5	5	5	5.1	5.1	5.1	150.78	0.0002586	4.3863	28.223	8	0	20.1924	0	-23.5586	-139.057	4646
Q4V328	Q4V328	GRIP1-associated protein 1	GRIPAP1	23.4674	0	23.4674	+	+	untagged_clone 3	6	6	6	11.3	11.3	11.3	96.004	0	12.198	26.4437	11	0	4.55573	0.000981132	-20.1218	-6.07266	2533
Q9Y580	Q9Y580	RNA-binding protein 7	RBM7	23.4024	0	23.4024	+	+	untagged_clone 3	3	3	3	12.8	12.8	12.8	30.503	0	13.307	27.0536	29	0	2.14886	0.0303273	-13.39	-2.86595	4862
Q6GYQ0	Q6GYQ0	Ral GTPase-activating protein subunit alpha-1	RALGAPA1	23.3721	0	23.3721	+	+	untagged_clone 3	4	4	4	2.8	2.8	2.8	229.83	0.0019599	2.1045	26.1365	8	0	2.75113	0.0109493	-16.7819	-3.61494	2693
Q96MW5	Q96MW5	Conserved oligomeric Golgi complex subunit 8	COG8	23.295	0	23.295	+	+	untagged_clone 3	4	4	4	11.4	11.4	11.4	68.423	0	6.2552	27.6027	44	0	2.09225	0.0375793	-13.3168	-2.7957	3573
Q14241	Q14241	Transcription elongation factor B polypeptide 3	TCEB3	23.2935	0	23.2935	+	+	untagged_clone 3	7	7	7	12.2	12.2	12.2	89.908	0	25.568	27.3319	45	0	2.13454	0.0321562	-13.3346	-2.84819	2270
Q9Y2W6	Q9Y2W6	Tudor and KH domain-containing protein	TDRKH	23.2122	0	23.2122	+	+	untagged_clone 3	6	6	6	17.5	17.5	17.5	62.045	0	11.228	26.2135	24	0	2.95513	0.00742553	-16.6502	-3.87253	4770
Q6DKI1	Q6DKI1	60S ribosomal protein L7-like 1	RPL7L1	23.2058	0	23.2058	+	+	untagged_clone 3	3	3	3	13.7	13.7	13.7	29.669	0.00025967	4.4534	26.9733	22	0	2.03033	0.0428525	-13.004	-2.71875	2684
Q7LG56	Q7LG56	Ribonucleoside-diphosphate reductase subunit M2 B	RRM2B	23.1783	0	23.1783	+	+	untagged_clone 3	3	2	2	12	7.7	7.7	40.736	0.0019741	2.1717	26.3725	8	0	2.3	0.0219932	-13.669	-3.05327	2833
Q6DN90;Q5JU85	Q6DN90	IQ motif and SEC7 domain-containing protein 1	IQSEC1	23.165	0	23.165	+	+	untagged_clone 3	7	7	7	9.7	9.7	9.7	108.31	0	5.4746	26.7629	18	0	19.7501	0	-23.2889	-127.734	2687
P20036	P20036	HLA class II histocompatibility antigen, DP alpha 1 chain	HLA-DPA1	23.1302	0	23.1302	+	+	untagged_clone 3	2	2	2	11.2	11.2	11.2	29.38	0.00024839	3.6604	26.8058	10	0	2.95476	0.00732984	-16.5792	-3.87206	1059
O43303	O43303	Centriolar coiled-coil protein of 110 kDa	CCP110	23.0914	0	23.0914	+	+	untagged_clone 3	4	4	4	6.6	6.6	6.6	113.42	0.00026911	5.1336	26.1883	9	0	2.95487	0.00740741	-16.5508	-3.8722	326
Q9UKA4	Q9UKA4	A-kinase anchor protein 11	AKAP11	22.8776	0	22.8776	+	+	untagged_clone 3	12	12	12	10.2	10.2	10.2	210.51	0	37.333	26.8579	35	0	2.95017	0.00741667	-16.7111	-3.86624	4614
Q53G59	Q53G59	Kelch-like protein 12	KLHL12	22.6421	0	22.6421	+	+	untagged_clone 3	2	2	2	3.5	3.5	3.5	63.276	0.0060241	1.5883	26.0053	2	0	2.72201	0.0113874	-16.273	-3.57841	2543
Q5W0B1	Q5W0B1	RING finger protein 219	RNF219	22.3221	0	22.3221	+	+	untagged_clone 3	7	7	7	13.2	13.2	13.2	81.116	0	46.762	25.8151	38	0	1.92162	0.04918	-13.1865	-2.58321	2660
Q8TCU4	Q8TCU4	Alstrom syndrome protein 1	ALMS1	9.22745	25.4588	34.6862	+	+	untagged_clone 3	265	265	265	78.6	78.6	78.6	461.06	0	323.31	38.1363	5970	4.28526e-95	11.7034	0	-8.93407	-27.0783	3196
Q8NHQ1	Q8NHQ1	Centrosomal protein of 70 kDa	CEP70	8.09824	22.6347	30.733	+	+	untagged_clone 3	39	39	39	60.8	60.8	60.8	69.751	0	323.31	33.7975	486	6.2165e-74	2.61833	0.0143489	-16.827	-3.44874	3159
Q13509	Q13509	Tubulin beta-3 chain	TUBB3	3.16442	24.1969	27.3614	+	+	untagged_clone 3	21	7	7	56.4	26.7	26.7	50.432	0	98.02	31.4603	174	2.82036e-13	7.31297	0	-3.54359	-11.267	2189
Q9ULX6	Q9ULX6	A-kinase anchor protein 8-like	AKAP8L	2.97536	26.2093	29.1847	+	+	untagged_clone 3	21	21	21	41.3	41.3	41.3	71.639	0	136.03	32.7752	377	5.62344e-12	8.24765	0	-2.99586	-13.6565	4654
O95714;Q9BVR0	O95714	E3 ubiquitin-protein ligase HERC2	HERC2	2.70607	23.8462	26.5523	+	+	untagged_clone 3	42	42	42	12.4	12.4	12.4	527.22	0	165.74	30.2235	234	2.96446e-10	4.62488	0.000571429	-2.88156	-6.17761	681
O95816	O95816	BAG family molecular chaperone regulator 2	BAG2	2.34533	27.1	29.4453	+	+	untagged_clone 3	14	14	14	65.4	65.4	65.4	23.772	0	190.95	32.8214	236	3.48004e-08	6.59361	0	-2.25861	-9.67737	692
Q9BUF5	Q9BUF5	Tubulin beta-6 chain	TUBB6	2.2918	26.7874	29.0792	+	+	untagged_clone 3	22	11	8	69.3	39	32.3	49.857	0	67.046	32.495	241	6.69316e-08	7.05824	0	-2.29336	-10.6814	3819
P58107	P58107	Epiplakin	EPPK1	2.08131	25.8725	27.9538	+	+	untagged_clone 3	60	53	53	44.4	37.1	37.1	555.65	0	178.47	31.5005	208	7.67445e-07	4.565	0.000941176	-2.6154	-6.08668	1717
Q9NXA8	Q9NXA8	NAD-dependent protein deacylase sirtuin-5, mitochondrial	SIRT5	1.96845	25.3723	27.3407	+	+	untagged_clone 3	8	8	8	35.5	35.5	35.5	33.881	0	29.8	30.2915	132	2.603e-06	5.16528	0.000133333	-1.77225	-7.03442	4373
P04350	P04350	Tubulin beta-4A chain	TUBB4A	1.82601	26.6005	28.4265	+	+	untagged_clone 3	24	4	2	69.6	12.2	6.3	49.585	0	104.69	31.6499	85	1.11566e-05	3.77488	0.00265347	-1.71583	-4.95093	752
O15027	O15027	Protein transport protein Sec16A	SEC16A	1.74502	26.2085	27.9535	+	+	untagged_clone 3	43	43	43	30.2	30.2	30.2	251.89	0	182.59	31.4637	355	2.44569e-05	5.41246	0	-2.27555	-7.44986	255
Q9UBN7	Q9UBN7	Histone deacetylase 6	HDAC6	1.60498	30.686	32.2909	+	+	untagged_clone 3	31	31	31	47.9	47.9	47.9	131.42	0	245.85	35.9697	1079	8.83598e-05	4.31964	0.00234286	-2.11818	-5.72166	4504
Q9H3G5	Q9H3G5	Probable serine carboxypeptidase CPVL	CPVL	1.60485	25.6688	27.2736	+	+	untagged_clone 3	11	11	11	25.6	25.6	25.6	54.163	0	29.501	30.723	130	8.84641e-05	5.76484	0	-1.5966	-8.07037	4029
Q8IUQ4	Q8IUQ4	E3 ubiquitin-protein ligase SIAH1	SIAH1	1.50808	27.8757	29.3837	+	+	untagged_clone 3	16	16	12	49.3	49.3	43.3	31.123	0	199.64	32.998	390	0.000203693	3.47318	0.003168	-1.72583	-4.54435	2960
O00165	O00165	HCLS1-associated protein X-1	HAX1	1.49366	25.3617	26.8553	+	+	untagged_clone 3	8	8	8	45.9	45.9	45.9	31.62	0	19.991	30.3691	104	0.000229799	5.78746	0	-1.58304	-8.11139	147
O43823	O43823	A-kinase anchor protein 8	AKAP8	1.43519	23.8308	25.266	+	+	untagged_clone 3	12	12	12	32.8	32.8	32.8	76.107	0	71.991	28.903	152	0.000370993	5.37229	0	-1.42527	-7.38126	378
Q96EY1	Q96EY1	DnaJ homolog subfamily A member 3, mitochondrial	DNAJA3	1.35633	26.7502	28.1065	+	+	untagged_clone 3	12	12	12	36.7	36.7	36.7	52.488	0	98.632	31.6531	153	0.000690312	5.42793	0	-1.57863	-7.47638	3468
P10644	P10644	cAMP-dependent protein kinase type I-alpha regulatory subunit;cAMP-dependent protein kinase type I-alpha regulatory subunit, N-terminally processed	PRKAR1A	1.35485	26.4328	27.7877	+	+	untagged_clone 3	14	14	12	42	42	37.8	42.981	0	232.79	31.2349	183	0.000698204	5.11093	0.000125	-1.24741	-6.94515	898

## Sheet: clone 3 Tier 2
T: Protein IDs	T: Majority protein IDs	T: Protein names	T: Gene names	log2 ratio median clone 3/median untagged	log2 median untagged	log2 median clone 3	C: clone 3_x/y_untagged A significant	C: Student's T-test Significant untagged_clone 3	C: Student's T-test significant	N: Peptides	N: Razor + unique peptides	N: Unique peptides	N: Sequence coverage [%]	N: Unique + razor sequence coverage [%]	N: Unique sequence coverage [%]	N: Mol. weight [kDa]	N: Q-value	N: Score	N: Intensity	N: MS/MS count	N: clone 3_x/y_untagged Significance A	N: -Log Student's T-test p-value untagged_clone 3	N: Student's T-test Difference untagged_clone 3	N: Student's T-test Test statistic untagged_clone 3	T: id
O14734	O14734	Acyl-coenzyme A thioesterase 8	ACOT8	26.7556	0	26.7556	+	+	untagged_clone 3	3	3	3	14.1	14.1	14.1	35.914	0.00025575	4.1155	30.3971	16	0	3.06099	-19.3186	-4.00754	221
P82094	P82094	TATA element modulatory factor	TMF1	26.0431	0	26.0431	+	+	untagged_clone 3	5	5	5	6	6	6	122.84	0.00025278	3.9788	28.5714	7	0	1.89202	-15.1373	-2.54618	1913
P09601	P09601	Heme oxygenase 1	HMOX1	26.0338	0	26.0338	+	+	untagged_clone 3	6	6	6	30.2	30.2	30.2	32.818	0	21.996	29.3218	73	0	2.44899	-15.7242	-3.23801	867
Q8IY18	Q8IY18	Structural maintenance of chromosomes protein 5	SMC5	25.9435	0	25.9435	+	+	untagged_clone 3	4	4	4	4.3	4.3	4.3	128.81	0.0099837	1.3859	29.7908	15	0	1.89104	-15.1107	-2.54495	3001
O95278	O95278	Laforin	EPM2A	25.7668	0	25.7668	+	+	untagged_clone 3	7	7	7	23.9	23.9	23.9	37.157	0	13.138	28.5785	44	0	3.40769	-19.338	-4.45772	638
O60783	O60783	28S ribosomal protein S14, mitochondrial	MRPS14	24.7572	0	24.7572	+	+	untagged_clone 3	2	2	2	21.9	21.9	21.9	15.139	0.0002656	4.8775	28.2258	30	0	2.19123	-14.2655	-2.91848	435
Q8IW35	Q8IW35	Centrosomal protein of 97 kDa	CEP97	24.633	0	24.633	+	+	untagged_clone 3	9	9	9	19	19	19	96.98	0	46.049	27.9387	22	0	2.22792	-14.2602	-2.96395	2972
Q99576	Q99576	TSC22 domain family protein 3	TSC22D3	24.5283	0	24.5283	+	+	untagged_clone 3	4	4	3	32.1	32.1	25.4	14.81	0.00025628	4.1581	27.3801	25	0	1.92064	-14.3984	-2.58199	3669
Q96JB2	Q96JB2	Conserved oligomeric Golgi complex subunit 3	COG3	24.4533	0	24.4533	+	+	untagged_clone 3	4	4	4	6.9	6.9	6.9	94.095	0	44.495	27.8544	5	0	4.50201	-20.9744	-5.99182	3541
Q9P2K5	Q9P2K5	Myelin expression factor 2	MYEF2	24.4415	0	24.4415	+	+	untagged_clone 3	6	6	6	15.3	15.3	15.3	64.121	0	7.5535	27.7966	51	0	3.28227	-17.944	-4.29332	4477
O60245	O60245	Protocadherin-7	PCDH7	24.4219	0	24.4219	+	+	untagged_clone 3	8	8	8	12.7	12.7	12.7	116.07	0	12.221	28.2369	43	0	2.44199	-14.7844	-3.22933	394
Q08380	Q08380	Galectin-3-binding protein	LGALS3BP	24.4183	0	24.4183	+	+	untagged_clone 3	6	6	6	18.8	18.8	18.8	65.33	0	13.38	27.6455	13	0	1.92309	-14.2356	-2.58505	2055
Q8WUY1	Q8WUY1	Protein THEM6	THEM6	24.3783	0	24.3783	+	+	untagged_clone 3	3	3	3	15.4	15.4	15.4	23.865	0.0002578	4.3112	27.6977	18	0	2.20351	-14.1368	-2.93371	3238
Q9Y296	Q9Y296	Trafficking protein particle complex subunit 4	TRAPPC4	24.3286	0	24.3286	+	+	untagged_clone 3	3	3	3	17.8	17.8	17.8	24.34	0	10.158	27.7035	22	0	1.81629	-13.9263	-2.45112	4740
Q96JN8	Q96JN8	Neuralized-like protein 4	NEURL4	24.0456	0	24.0456	+	+	untagged_clone 3	5	5	5	4	4	4	166.9	0	5.6113	27.3035	21	0	2.95483	-17.1904	-3.87215	3549
Q9H6V9	Q9H6V9	UPF0554 protein C2orf43	C2orf43	23.9783	0	23.9783	+	+	untagged_clone 3	3	3	3	7.7	7.7	7.7	37.318	0.00025846	4.3618	27.1032	17	0	1.8539	-13.9306	-2.49839	4077
Q9UBH6	Q9UBH6	Xenotropic and polytropic retrovirus receptor 1	XPR1	23.9624	0	23.9624	+	+	untagged_clone 3	4	4	4	9.9	9.9	9.9	81.534	0	6.172	27.663	8	0	1.78615	-13.6945	-2.41313	4497
Q8IZT6	Q8IZT6	Abnormal spindle-like microcephaly-associated protein	ASPM	23.9217	0	23.9217	+	+	untagged_clone 3	9	9	9	3.7	3.7	3.7	409.8	0	21.68	27.4692	20	0	2.96542	-16.9059	-3.88561	3028
Q9H5V9	Q9H5V9	UPF0428 protein CXorf56	CXorf56	23.821	0	23.821	+	+	untagged_clone 3	4	4	4	26.1	26.1	26.1	25.624	0	8.1547	27.1879	33	0	2.71207	-17.0761	-3.56595	4066
Q9BRA0	Q9BRA0	N-alpha-acetyltransferase 38, NatC auxiliary subunit	NAA38	23.7884	0	23.7884	+	+	untagged_clone 3	2	2	2	35.2	35.2	35.2	13.514	0.0017857	2.3537	27.2978	4	0	2.06709	-13.456	-2.76445	3750
Q16342;O75129	Q16342	Programmed cell death protein 2	PDCD2	23.6363	0	23.6363	+	+	untagged_clone 3	4	4	4	14.2	14.2	14.2	38.592	0.00023975	3.1462	27.0517	7	0	1.82436	-13.6267	-2.46127	2448
Q969N2	Q969N2	GPI transamidase component PIG-T	PIGT	23.5808	0	23.5808	+	+	untagged_clone 3	3	3	3	5.9	5.9	5.9	65.699	0.0019659	2.1259	26.3595	4	0	1.90283	-13.8127	-2.55971	3366
Q9ULM3	Q9ULM3	YEATS domain-containing protein 2	YEATS2	23.526	0	23.526	+	+	untagged_clone 3	5	5	5	5.1	5.1	5.1	150.78	0.0002586	4.3863	28.223	8	0	20.1924	-23.5586	-139.057	4646
Q4V328	Q4V328	GRIP1-associated protein 1	GRIPAP1	23.4674	0	23.4674	+	+	untagged_clone 3	6	6	6	11.3	11.3	11.3	96.004	0	12.198	26.4437	11	0	4.55573	-20.1218	-6.07266	2533
Q9Y580	Q9Y580	RNA-binding protein 7	RBM7	23.4024	0	23.4024	+	+	untagged_clone 3	3	3	3	12.8	12.8	12.8	30.503	0	13.307	27.0536	29	0	2.14886	-13.39	-2.86595	4862
Q6GYQ0	Q6GYQ0	Ral GTPase-activating protein subunit alpha-1	RALGAPA1	23.3721	0	23.3721	+	+	untagged_clone 3	4	4	4	2.8	2.8	2.8	229.83	0.0019599	2.1045	26.1365	8	0	2.75113	-16.7819	-3.61494	2693
Q8IVW6	Q8IVW6	AT-rich interactive domain-containing protein 3B	ARID3B	23.3404	0	23.3404	+	+	untagged_clone 3	4	4	3	13.7	13.7	10.9	60.636	0.0013633	2.5215	27.0389	4	0	1.81515	-13.3441	-2.44968	2971
Q96MW5	Q96MW5	Conserved oligomeric Golgi complex subunit 8	COG8	23.295	0	23.295	+	+	untagged_clone 3	4	4	4	11.4	11.4	11.4	68.423	0	6.2552	27.6027	44	0	2.09225	-13.3168	-2.7957	3573
Q14241	Q14241	Transcription elongation factor B polypeptide 3	TCEB3	23.2935	0	23.2935	+	+	untagged_clone 3	7	7	7	12.2	12.2	12.2	89.908	0	25.568	27.3319	45	0	2.13454	-13.3346	-2.84819	2270
O95864	O95864	Fatty acid desaturase 2	FADS2	23.2293	0	23.2293	+	+	untagged_clone 3	3	3	3	10.6	10.6	10.6	52.259	0.00027233	5.3506	27.0498	9	0	1.80341	-13.235	-2.4349	697
Q9Y2W6	Q9Y2W6	Tudor and KH domain-containing protein	TDRKH	23.2122	0	23.2122	+	+	untagged_clone 3	6	6	6	17.5	17.5	17.5	62.045	0	11.228	26.2135	24	0	2.95513	-16.6502	-3.87253	4770
Q6DKI1	Q6DKI1	60S ribosomal protein L7-like 1	RPL7L1	23.2058	0	23.2058	+	+	untagged_clone 3	3	3	3	13.7	13.7	13.7	29.669	0.00025967	4.4534	26.9733	22	0	2.03033	-13.004	-2.71875	2684
Q7LG56	Q7LG56	Ribonucleoside-diphosphate reductase subunit M2 B	RRM2B	23.1783	0	23.1783	+	+	untagged_clone 3	3	2	2	12	7.7	7.7	40.736	0.0019741	2.1717	26.3725	8	0	2.3	-13.669	-3.05327	2833
Q6DN90;Q5JU85	Q6DN90	IQ motif and SEC7 domain-containing protein 1	IQSEC1	23.165	0	23.165	+	+	untagged_clone 3	7	7	7	9.7	9.7	9.7	108.31	0	5.4746	26.7629	18	0	19.7501	-23.2889	-127.734	2687
P20036	P20036	HLA class II histocompatibility antigen, DP alpha 1 chain	HLA-DPA1	23.1302	0	23.1302	+	+	untagged_clone 3	2	2	2	11.2	11.2	11.2	29.38	0.00024839	3.6604	26.8058	10	0	2.95476	-16.5792	-3.87206	1059
O43303	O43303	Centriolar coiled-coil protein of 110 kDa	CCP110	23.0914	0	23.0914	+	+	untagged_clone 3	4	4	4	6.6	6.6	6.6	113.42	0.00026911	5.1336	26.1883	9	0	2.95487	-16.5508	-3.8722	326
P00747	P00747	Plasminogen;Plasmin heavy chain A;Activation peptide;Angiostatin;Plasmin heavy chain A, short form;Plasmin light chain B	PLG	22.9895	0	22.9895	+	+	untagged_clone 3	2	2	2	3	3	3	90.568	0.0020045	2.3361	26.7867	7	0	1.33022	-10.2874	-1.82174	726
Q9UKA4	Q9UKA4	A-kinase anchor protein 11	AKAP11	22.8776	0	22.8776	+	+	untagged_clone 3	12	12	12	10.2	10.2	10.2	210.51	0	37.333	26.8579	35	0	2.95017	-16.7111	-3.86624	4614
P32321	P32321	Deoxycytidylate deaminase	DCTD	22.7124	0	22.7124	+	+	untagged_clone 3	3	3	3	12.9	12.9	12.9	20.016	0.00024552	3.477	26.6115	25	0	1.75354	-12.9306	-2.37193	1268
Q53G59	Q53G59	Kelch-like protein 12	KLHL12	22.6421	0	22.6421	+	+	untagged_clone 3	2	2	2	3.5	3.5	3.5	63.276	0.0060241	1.5883	26.0053	2	0	2.72201	-16.273	-3.57841	2543
Q5JSZ5	Q5JSZ5	Protein PRRC2B	PRRC2B	22.5774	0	22.5774	+	+	untagged_clone 3	4	3	3	2.8	2.5	2.5	242.96	0.0015702	2.3979	26.6134	12	0	1.30905	-9.94559	-1.79315	2583
Q5W0B1	Q5W0B1	RING finger protein 219	RNF219	22.3221	0	22.3221	+	+	untagged_clone 3	7	7	7	13.2	13.2	13.2	81.116	0	46.762	25.8151	38	0	1.92162	-13.1865	-2.58321	2660
Q8TCU4	Q8TCU4	Alstrom syndrome protein 1	ALMS1	9.22745	25.4588	34.6862	+	+	untagged_clone 3	265	265	265	78.6	78.6	78.6	461.06	0	323.31	38.1363	5970	4.28526e-95	11.7034	-8.93407	-27.0783	3196
Q8NHQ1	Q8NHQ1	Centrosomal protein of 70 kDa	CEP70	8.09824	22.6347	30.733	+	+	untagged_clone 3	39	39	39	60.8	60.8	60.8	69.751	0	323.31	33.7975	486	6.2165e-74	2.61833	-16.827	-3.44874	3159
Q13509	Q13509	Tubulin beta-3 chain	TUBB3	3.16442	24.1969	27.3614	+	+	untagged_clone 3	21	7	7	56.4	26.7	26.7	50.432	0	98.02	31.4603	174	2.82036e-13	7.31297	-3.54359	-11.267	2189
Q9ULX6	Q9ULX6	A-kinase anchor protein 8-like	AKAP8L	2.97536	26.2093	29.1847	+	+	untagged_clone 3	21	21	21	41.3	41.3	41.3	71.639	0	136.03	32.7752	377	5.62344e-12	8.24765	-2.99586	-13.6565	4654
O95714;Q9BVR0	O95714	E3 ubiquitin-protein ligase HERC2	HERC2	2.70607	23.8462	26.5523	+	+	untagged_clone 3	42	42	42	12.4	12.4	12.4	527.22	0	165.74	30.2235	234	2.96446e-10	4.62488	-2.88156	-6.17761	681
P50225;P0DMN0;P0DMM9	P50225	Sulfotransferase 1A1	SULT1A1	2.38669	22.8107	25.1974	+	+	untagged_clone 3	6	6	3	27.8	27.8	14.2	34.165	0	7.6971	28.7266	34	2.07966e-08	1.82761	-11.7837	-2.46536	1542
O95816	O95816	BAG family molecular chaperone regulator 2	BAG2	2.34533	27.1	29.4453	+	+	untagged_clone 3	14	14	14	65.4	65.4	65.4	23.772	0	190.95	32.8214	236	3.48004e-08	6.59361	-2.25861	-9.67737	692
Q14687	Q14687	Genetic suppressor element 1	GSE1	2.30758	22.1421	24.4497	+	+	untagged_clone 3	6	6	6	7.2	7.2	7.2	136.16	0.00024624	3.5233	27.8767	9	5.52707e-08	1.66537	-10.756	-2.25991	2305
Q9BUF5	Q9BUF5	Tubulin beta-6 chain	TUBB6	2.2918	26.7874	29.0792	+	+	untagged_clone 3	22	11	8	69.3	39	32.3	49.857	0	67.046	32.495	241	6.69316e-08	7.05824	-2.29336	-10.6814	3819
P58107	P58107	Epiplakin	EPPK1	2.08131	25.8725	27.9538	+	+	untagged_clone 3	60	53	53	44.4	37.1	37.1	555.65	0	178.47	31.5005	208	7.67445e-07	4.565	-2.6154	-6.08668	1717
Q86VM9	Q86VM9	Zinc finger CCCH domain-containing protein 18	ZC3H18	2.05559	22.9996	25.0552	+	+	untagged_clone 3	9	9	9	14.3	14.3	14.3	106.38	0	29.102	28.5249	99	1.01918e-06	1.43029	-8.4345	-1.95516	2921
Q9NXA8	Q9NXA8	NAD-dependent protein deacylase sirtuin-5, mitochondrial	SIRT5	1.96845	25.3723	27.3407	+	+	untagged_clone 3	8	8	8	35.5	35.5	35.5	33.881	0	29.8	30.2915	132	2.603e-06	5.16528	-1.77225	-7.03442	4373
P04350	P04350	Tubulin beta-4A chain	TUBB4A	1.82601	26.6005	28.4265	+	+	untagged_clone 3	24	4	2	69.6	12.2	6.3	49.585	0	104.69	31.6499	85	1.11566e-05	3.77488	-1.71583	-4.95093	752
O15027	O15027	Protein transport protein Sec16A	SEC16A	1.74502	26.2085	27.9535	+	+	untagged_clone 3	43	43	43	30.2	30.2	30.2	251.89	0	182.59	31.4637	355	2.44569e-05	5.41246	-2.27555	-7.44986	255
Q9UBN7	Q9UBN7	Histone deacetylase 6	HDAC6	1.60498	30.686	32.2909	+	+	untagged_clone 3	31	31	31	47.9	47.9	47.9	131.42	0	245.85	35.9697	1079	8.83598e-05	4.31964	-2.11818	-5.72166	4504
Q9H3G5	Q9H3G5	Probable serine carboxypeptidase CPVL	CPVL	1.60485	25.6688	27.2736	+	+	untagged_clone 3	11	11	11	25.6	25.6	25.6	54.163	0	29.501	30.723	130	8.84641e-05	5.76484	-1.5966	-8.07037	4029
Q8IUQ4	Q8IUQ4	E3 ubiquitin-protein ligase SIAH1	SIAH1	1.50808	27.8757	29.3837	+	+	untagged_clone 3	16	16	12	49.3	49.3	43.3	31.123	0	199.64	32.998	390	0.000203693	3.47318	-1.72583	-4.54435	2960
O00165	O00165	HCLS1-associated protein X-1	HAX1	1.49366	25.3617	26.8553	+	+	untagged_clone 3	8	8	8	45.9	45.9	45.9	31.62	0	19.991	30.3691	104	0.000229799	5.78746	-1.58304	-8.11139	147
Q9NUD5	Q9NUD5	Zinc finger CCHC domain-containing protein 3	ZCCHC3	1.48257	22.4648	23.9474	+	+	untagged_clone 3	4	4	4	11.2	11.2	11.2	43.547	0	6.7713	26.8433	21	0.000251961	1.71159	-10.6969	-2.31876	4283
O43823	O43823	A-kinase anchor protein 8	AKAP8	1.43519	23.8308	25.266	+	+	untagged_clone 3	12	12	12	32.8	32.8	32.8	76.107	0	71.991	28.903	152	0.000370993	5.37229	-1.42527	-7.38126	378
Q15075	Q15075	Early endosome antigen 1	EEA1	1.42177	23.6159	25.0377	+	+	untagged_clone 3	17	17	17	16.2	16.2	16.2	162.46	0	208.65	28.3956	75	0.000413174	1.66655	-0.78529	-2.26143	2357
Q96EY1	Q96EY1	DnaJ homolog subfamily A member 3, mitochondrial	DNAJA3	1.35633	26.7502	28.1065	+	+	untagged_clone 3	12	12	12	36.7	36.7	36.7	52.488	0	98.632	31.6531	153	0.000690312	5.42793	-1.57863	-7.47638	3468
P10644	P10644	cAMP-dependent protein kinase type I-alpha regulatory subunit;cAMP-dependent protein kinase type I-alpha regulatory subunit, N-terminally processed	PRKAR1A	1.35485	26.4328	27.7877	+	+	untagged_clone 3	14	14	12	42	42	37.8	42.981	0	232.79	31.2349	183	0.000698204	5.11093	-1.24741	-6.94515	898
Q8IUR7	Q8IUR7	Armadillo repeat-containing protein 8	ARMC8	1.30935	23.0459	24.3553	+	+	untagged_clone 3	5	5	5	11.3	11.3	11.3	75.509	0	35.671	28.0355	43	0.000985828	1.32177	-7.75853	-1.81035	2962
Q8IWA4	Q8IWA4	Mitofusin-1	MFN1	1.28292	22.2557	23.5386	+	+	untagged_clone 3	6	5	5	10.3	9.3	9.3	84.159	0	15.44	27.1365	25	0.00119932	1.67606	-10.4975	-2.27355	2973
Q7Z392	Q7Z392	Trafficking protein particle complex subunit 11	TRAPPC11	1.26776	22.1874	23.4551	+	+	untagged_clone 3	6	6	6	7.2	7.2	7.2	128.88	0	6.8909	27.1198	16	0.00134007	1.68295	-10.4977	-2.28233	2844
