# Supplementary material for: Interactome Analysis Reveals a Link of the Novel ALMS1-CEP70 Complex to Centrosomal Clusters
Source: Mol Cell Proteomics. 2023 Dec 18;23(1):100701. doi: 10.1016/j.mcpro.2023.100701 (PMC10820798; doi:10.1016/j.mcpro.2023.100701)
Supplement: Table S5 [file mmc4.xlsx]

## Sheet: GO enrichement
Analysis Type:	PANTHER Overrepresentation Test (Released 20230705)
Annotation Version and Release Date:	GO Ontology database DOI: 10.5281/zenodo.7942786 Released 2023-01-05
Analyzed List:	upload_1 (Homo sapiens)
Reference List:	Homo sapiens (all genes in database)
Test Type:	FISHER
Correction:	FDR
GO cellular component complete	Homo sapiens - REFLIST (20592)	upload_1 (44)	upload_1 (expected)	upload_1 (over/under)	upload_1 (fold Enrichment)	upload_1 (raw P-value)	upload_1 (FDR)
centriole (GO:0005814)	159	5	0.34	+	14.72	2.52e-05	0.00555
mitotic spindle (GO:0072686)	181	5	0.39	+	12.93	4.6e-05	0.00829
microtubule (GO:0005874)	471	7	1.01	+	6.96	6.25e-05	0.0103
spindle (GO:0005819)	426	6	0.91	+	6.59	0.000293	0.0386
microtubule organizing center (GO:0005815)	852	11	1.82	+	6.04	1.39e-06	0.000393
centrosome (GO:0005813)	648	8	1.38	+	5.78	6.44e-05	0.00981
microtubule cytoskeleton (GO:0015630)	1379	16	2.95	+	5.43	1.19e-08	2.36e-05
polymeric cytoskeletal fiber (GO:0099513)	794	9	1.7	+	5.3	4.07e-05	0.00807
supramolecular fiber (GO:0099512)	1038	9	2.22	+	4.06	0.000306	0.0379
supramolecular polymer (GO:0099081)	1046	9	2.24	+	4.03	0.000324	0.0377
cytoskeleton (GO:0005856)	2405	19	5.14	+	3.7	1.51e-07	5.99e-05
supramolecular complex (GO:0099080)	1409	11	3.01	+	3.65	0.000146	0.0206
intracellular non-membrane-bounded organelle (GO:0043232)	5269	28	11.26	+	2.49	1.25e-07	8.25e-05
non-membrane-bounded organelle (GO:0043228)	5270	28	11.26	+	2.49	1.25e-07	6.21e-05
intracellular organelle (GO:0043229)	13233	43	28.28	+	1.52	1.13e-07	0.000112
organelle (GO:0043226)	14034	43	29.99	+	1.43	1.81e-06	0.000448
intracellular anatomical structure (GO:0005622)	14879	44	31.79	+	1.38	1.32e-06	0.000435

## Sheet: spindle (GO 0005819)
Gene ID	Mapped IDs	Gene Name	PANTHER Family/Subfamily	PANTHER Protein Class	Species
		Gene Symbol
		Persistent id
		Orthologs
HUMAN|HGNC=428|UniProtKB=Q8TCU4	ALMS1	Alstrom syndrome protein 1	ALSTROM SYNDROME PROTEIN 1 (PTHR21553:SF22)	-	Homo sapiens
		ALMS1
		PTN002502348
		orthologs
HUMAN|HGNC=20776|UniProtKB=Q9BUF5	TUBB6	Tubulin beta-6 chain	TUBULIN BETA-6 CHAIN (PTHR11588:SF88)	tubulin	Homo sapiens
		TUBB6
		PTN002480618
		orthologs
HUMAN|HGNC=20774|UniProtKB=P04350	TUBB4A	Tubulin beta-4A chain	TUBULIN BETA-4A CHAIN (PTHR11588:SF253)	tubulin	Homo sapiens
		TUBB4A
		PTN002480651
		orthologs
HUMAN|HGNC=25489|UniProtKB=Q9ULM3	YEATS2	YEATS domain-containing protein 2	YEATS DOMAIN-CONTAINING PROTEIN 2 (PTHR23195:SF7)	general transcription factor	Homo sapiens
		YEATS2
		PTN002509214
		orthologs
HUMAN|HGNC=19048|UniProtKB=Q8IZT6	ASPM	Abnormal spindle-like microcephaly-associated protein	ABNORMAL SPINDLE-LIKE MICROCEPHALY-ASSOCIATED PROTEIN (PTHR22590:SF4)	-	Homo sapiens
		ASPM
		PTN002550444
		orthologs
HUMAN|HGNC=20772|UniProtKB=Q13509	TUBB3	Tubulin beta-3 chain	TUBULIN BETA-3 CHAIN (PTHR11588:SF43)	tubulin	Homo sapiens
		TUBB3
		PTN002480617
		orthologs

## Sheet: centrosome (GO 0005813)
Gene ID	Mapped IDs	Gene Name	PANTHER Family/Subfamily	PANTHER Protein Class	Species
		Gene Symbol
		Persistent id
		Orthologs
HUMAN|HGNC=428|UniProtKB=Q8TCU4	ALMS1	Alstrom syndrome protein 1	ALSTROM SYNDROME PROTEIN 1 (PTHR21553:SF22)	-	Homo sapiens
		ALMS1
		PTN002502348
		orthologs
HUMAN|HGNC=24342|UniProtKB=O43303	CCP110	Centriolar coiled-coil protein of 110 kDa	CENTRIOLAR COILED-COIL PROTEIN OF 110 KDA (PTHR13594:SF1)	-	Homo sapiens
		CCP110
		PTN002491879
		orthologs
HUMAN|HGNC=9388|UniProtKB=P10644	PRKAR1A	cAMP-dependent protein kinase type I-alpha regulatory subunit	CAMP-DEPENDENT PROTEIN KINASE TYPE I-ALPHA REGULATORY SUBUNIT (PTHR11635:SF129)	kinase modulator	Homo sapiens
		PRKAR1A
		PTN002481190
		orthologs
HUMAN|HGNC=26244|UniProtKB=Q8IW35	CEP97	Centrosomal protein of 97 kDa	CENTROSOMAL PROTEIN OF 97 KDA (PTHR45973:SF2)	phosphatase modulator	Homo sapiens
		CEP97
		PTN002549869
		orthologs
HUMAN|HGNC=13745|UniProtKB=Q9BTV5	FSD1	Fibronectin type III and SPRY domain-containing protein 1	FIBRONECTIN TYPE III AND SPRY DOMAIN-CONTAINING PROTEIN 1 (PTHR24099:SF4)	ubiquitin-protein ligase	Homo sapiens
		FSD1
		PTN002515719
		orthologs
HUMAN|HGNC=29972|UniProtKB=Q8NHQ1	CEP70	Centrosomal protein of 70 kDa	CENTROSOMAL PROTEIN OF 70 KDA (PTHR14594:SF1)	-	Homo sapiens
		CEP70
		PTN002494885
		orthologs
HUMAN|HGNC=19048|UniProtKB=Q8IZT6	ASPM	Abnormal spindle-like microcephaly-associated protein	ABNORMAL SPINDLE-LIKE MICROCEPHALY-ASSOCIATED PROTEIN (PTHR22590:SF4)	-	Homo sapiens
		ASPM
		PTN002550444
		orthologs
HUMAN|HGNC=14064|UniProtKB=Q9UBN7	HDAC6	Histone deacetylase 6	HISTONE DEACETYLASE 6 (PTHR10625:SF22)	-	Homo sapiens
		HDAC6
		PTN002472094
		orthologs

## Sheet: MTOC (GO 0005815)
Gene ID	Mapped IDs	Gene Name	PANTHER Family/Subfamily	PANTHER Protein Class	Species
		Gene Symbol
		Persistent id
		Orthologs
HUMAN|HGNC=428|UniProtKB=Q8TCU4	ALMS1	Alstrom syndrome protein 1	ALSTROM SYNDROME PROTEIN 1 (PTHR21553:SF22)	-	Homo sapiens
		ALMS1
		PTN002502348
		orthologs
HUMAN|HGNC=34410|UniProtKB=Q96JN8	NEURL4	Neuralized-like protein 4	NEURALIZED-LIKE PROTEIN 4 (PTHR12429:SF14)	ubiquitin-protein ligase	Homo sapiens
		NEURL4
		PTN002488143
		orthologs
HUMAN|HGNC=24342|UniProtKB=O43303	CCP110	Centriolar coiled-coil protein of 110 kDa	CENTRIOLAR COILED-COIL PROTEIN OF 110 KDA (PTHR13594:SF1)	-	Homo sapiens
		CCP110
		PTN002491879
		orthologs
HUMAN|HGNC=9388|UniProtKB=P10644	PRKAR1A	cAMP-dependent protein kinase type I-alpha regulatory subunit	CAMP-DEPENDENT PROTEIN KINASE TYPE I-ALPHA REGULATORY SUBUNIT (PTHR11635:SF129)	kinase modulator	Homo sapiens
		PRKAR1A
		PTN002481190
		orthologs
HUMAN|HGNC=26244|UniProtKB=Q8IW35	CEP97	Centrosomal protein of 97 kDa	CENTROSOMAL PROTEIN OF 97 KDA (PTHR45973:SF2)	phosphatase modulator	Homo sapiens
		CEP97
		PTN002549869
		orthologs
HUMAN|HGNC=369|UniProtKB=Q9UKA4	AKAP11	A-kinase anchor protein 11	A-KINASE ANCHOR PROTEIN 11 (PTHR10226:SF3)	scaffold/adaptor protein	Homo sapiens
		AKAP11
		PTN002469339
		orthologs
HUMAN|HGNC=13745|UniProtKB=Q9BTV5	FSD1	Fibronectin type III and SPRY domain-containing protein 1	FIBRONECTIN TYPE III AND SPRY DOMAIN-CONTAINING PROTEIN 1 (PTHR24099:SF4)	ubiquitin-protein ligase	Homo sapiens
		FSD1
		PTN002515719
		orthologs
HUMAN|HGNC=29972|UniProtKB=Q8NHQ1	CEP70	Centrosomal protein of 70 kDa	CENTROSOMAL PROTEIN OF 70 KDA (PTHR14594:SF1)	-	Homo sapiens
		CEP70
		PTN002494885
		orthologs
HUMAN|HGNC=19048|UniProtKB=Q8IZT6	ASPM	Abnormal spindle-like microcephaly-associated protein	ABNORMAL SPINDLE-LIKE MICROCEPHALY-ASSOCIATED PROTEIN (PTHR22590:SF4)	-	Homo sapiens
		ASPM
		PTN002550444
		orthologs
HUMAN|HGNC=14064|UniProtKB=Q9UBN7	HDAC6	Histone deacetylase 6	HISTONE DEACETYLASE 6 (PTHR10625:SF22)	-	Homo sapiens
		HDAC6
		PTN002472094
		orthologs
HUMAN|HGNC=4868|UniProtKB=O95714	HERC2	E3 ubiquitin-protein ligase HERC2	E3 UBIQUITIN-PROTEIN LIGASE HERC2 (PTHR22870:SF398)	guanyl-nucleotide exchange factor	Homo sapiens
		HERC2
		PTN002477496
		orthologs
