# Supplementary material for: Interactome Analysis Reveals a Link of the Novel ALMS1-CEP70 Complex to Centrosomal Clusters
Source: Mol Cell Proteomics. 2023 Dec 18;23(1):100701. doi: 10.1016/j.mcpro.2023.100701 (PMC10820798; doi:10.1016/j.mcpro.2023.100701)
Supplement: Table S6 [file mmc5.xlsx]

## Sheet: legend
Tier 1: Significance A (Benjamini Hochberg) < 0.05; Student's t-test (Permutation based FDR) < 0.05
Tier 2: Significance A (Benjamini Hochberg) < 0.05; Student's t-test (p value) < 0.05
ciliary proteins significant enriched in CEP70 full length and changed in fragments
bait
MaxQuant 1.6.1.0

## Sheet: CEP70 (Tier 1)
T: Protein IDs	T: Majority protein IDs	T: Protein names	T: Gene names	log2 ratio median CEP70_NSF_x/median y_Raf1_NSF	median CEP70_NSF	median Raf1_NSF	C: Student's T-test Significant CEP70_NSF_Raf1_NSF	C: Student's T-test significant	C: CEP70_NSF_x/y_Raf1_NSF A significant	N: Peptides	N: Razor + unique peptides	N: Unique peptides	N: Sequence coverage [%]	N: Unique + razor sequence coverage [%]	N: Unique sequence coverage [%]	N: Mol. weight [kDa]	N: Q-value	N: Score	N: Intensity	N: MS/MS count	N: -Log Student's T-test p-value CEP70_NSF_Raf1_NSF	N: Student's T-test q-value CEP70_NSF_Raf1_NSF	N: Student's T-test Difference CEP70_NSF_Raf1_NSF	N: Student's T-test Test statistic CEP70_NSF_Raf1_NSF	N: CEP70_NSF_x/y_Raf1_NSF Significance A
Q6L9W6	Q6L9W6	Beta-1,4-N-acetylgalactosaminyltransferase 3	B4GALNT3	30.5683	1592150000	1	+	CEP70_NSF_Raf1_NSF	+	22	22	22	26.3	26.3	26.3	114.97	0	94.69	33.4579	106	4.84693	2.8777e-05	26.9341	7.22378	1.41267e-185
Q9UJV9	Q9UJV9	Probable ATP-dependent RNA helicase DDX41	DDX41	30.2721	1296650000	1	+	CEP70_NSF_Raf1_NSF	+	7	7	7	12.9	12.9	12.9	69.837	0	8.3971	35.5125	26	3.67801	0.000321839	25.3687	5.16889	5.06322e-182
P31323	P31323	cAMP-dependent protein kinase type II-beta regulatory subunit	PRKAR2B	29.6645	850965000	1	+	CEP70_NSF_Raf1_NSF	+	5	2	2	17.2	7.4	7.4	46.302	0.0021598	3.4671	34.2397	10	23.0216	0	29.6123	514.234	7.71554e-175
O60307	O60307	Microtubule-associated serine/threonine-protein kinase 3	MAST3	28.8416	481055000	1	+	CEP70_NSF_Raf1_NSF	+	2	2	2	1.5	1.5	1.5	143.14	0.0049967	2.4089	34.1214	23	3.98953	0.000165138	24.292	5.67631	2.4111e-165
Q9UII2	Q9UII2	ATPase inhibitor, mitochondrial	ATPIF1	28.2028	308950000	1	+	CEP70_NSF_Raf1_NSF	+	8	8	8	41.5	41.5	41.5	12.249	0	144.03	32.7371	218	19.3636	0	28.258	221.477	3.70172e-158
Q9H307	Q9H307	Pinin	PNN	27.7669	228385000	1	+	CEP70_NSF_Raf1_NSF	+	12	12	12	19.4	19.4	19.4	81.627	0	61.583	32.8159	101	2.54866	0.00381524	19.1617	3.5076	2.39424e-153
Q14978	Q14978	Nucleolar and coiled-body phosphoprotein 1	NOLC1	27.6067	204380000	1	+	CEP70_NSF_Raf1_NSF	+	14	14	14	19.7	19.7	19.7	73.602	0	48.208	33.326	134	18.7053	0	27.7751	190.319	1.34407e-151
Q6P1M0	Q6P1M0	Long-chain fatty acid transport protein 4	SLC27A4	27.4428	182440000	1	+	CEP70_NSF_Raf1_NSF	+	13	13	13	23.6	23.6	23.6	72.063	0	38.61	31.8393	52	16.698	0	27.6216	119.857	8.06625e-150
Q9HCS7	Q9HCS7	Pre-mRNA-splicing factor SYF1	XAB2	27.4176	179275000	1	+	CEP70_NSF_Raf1_NSF	+	9	9	9	13.8	13.8	13.8	100.01	0	15.494	32.0394	26	4.0102	0.000169014	23.3204	5.71091	1.51275e-149
P02765	P02765	Alpha-2-HS-glycoprotein;Alpha-2-HS-glycoprotein chain A;Alpha-2-HS-glycoprotein chain B	AHSG	27.2943	164585000	1	+	CEP70_NSF_Raf1_NSF	+	3	3	3	5.4	5.4	5.4	39.34	0	111.89	31.8668	68	22.5144	0	27.2732	457.55	3.23802e-148
Q06609	Q06609	DNA repair protein RAD51 homolog 1	RAD51	27.2874	163810000	1	+	CEP70_NSF_Raf1_NSF	+	5	5	5	18.9	18.9	18.9	36.966	0	19.414	31.9548	9	3.65512	0.000392453	22.8348	5.13261	3.83335e-148
P14174	P14174	Macrophage migration inhibitory factor	MIF	27.1729	151305000	1	+	CEP70_NSF_Raf1_NSF	+	2	2	2	17.4	17.4	17.4	12.476	0.0011705	4.9845	32.145	31	21.5083	0	27.2274	362.933	6.51179e-147
P11532	P11532	Dystrophin	DMD	27.0458	138550000	1	+	CEP70_NSF_Raf1_NSF	+	4	4	4	1.5	1.5	1.5	426.74	0.0034662	2.7837	32.6899	6	1.99999	0.0138339	17.9585	2.76375	1.48543e-145
Q9NX40	Q9NX40	OCIA domain-containing protein 1	OCIAD1	27.0417	138150000	1	+	CEP70_NSF_Raf1_NSF	+	11	11	11	49.4	49.4	49.4	27.626	0	36.211	31.9331	49	3.91943	0.000176211	22.6272	5.55986	1.64564e-145
Q12788	Q12788	Transducin beta-like protein 3	TBL3	27.0149	135610000	1	+	CEP70_NSF_Raf1_NSF	+	13	13	13	25.2	25.2	25.2	89.034	0	71.855	33.0434	66	2.34584	0.00609442	18.2685	3.23009	3.1745e-145
Q99436	Q99436	Proteasome subunit beta type-7	PSMB7	26.9772	132115000	1	+	CEP70_NSF_Raf1_NSF	+	3	3	3	13.4	13.4	13.4	29.965	0	47.699	31.1441	39	2.67454	0.00315738	18.9404	3.68213	7.99187e-145
P30414	P30414	NK-tumor recognition protein;Putative peptidyl-prolyl cis-trans isomerase	NKTR	26.953	129915000	1	+	CEP70_NSF_Raf1_NSF	+	22	22	22	20.5	20.5	20.5	165.67	0	160.57	34.2808	126	21.2186	0	26.9923	339.505	1.44626e-144
O00193	O00193	Small acidic protein	SMAP	26.9264	127540000	1	+	CEP70_NSF_Raf1_NSF	+	5	5	5	35.5	35.5	35.5	20.332	0	198.35	31.7906	23	19.5531	0	26.9477	231.357	2.77323e-144
Q8NFC6	Q8NFC6	Biorientation of chromosomes in cell division protein 1-like 1	BOD1L1	26.8791	123425000	1	+	CEP70_NSF_Raf1_NSF	+	8	8	8	3.6	3.6	3.6	330.46	0	8.0011	31.3417	47	22.1762	0	26.9141	423.269	8.80859e-144
O75683	O75683	Surfeit locus protein 6	SURF6	26.8422	120310000	1	+	CEP70_NSF_Raf1_NSF	+	9	9	9	35.7	35.7	35.7	41.45	0	285.87	32.6856	38	2.29574	0.00707505	17.9784	3.1621	2.16509e-143
P08240	P08240	Signal recognition particle receptor subunit alpha	SRPR	26.6465	105050000	1	+	CEP70_NSF_Raf1_NSF	+	6	6	6	15.7	15.7	15.7	69.81	0	25.214	31.3002	45	3.71915	0.00024	22.2657	5.23445	2.50595e-141
O95159	O95159	Zinc finger protein-like 1	ZFPL1	26.5958	101423000	1	+	CEP70_NSF_Raf1_NSF	+	3	3	3	12.9	12.9	12.9	34.114	0	8.2453	30.4897	14	19.2232	0	26.5682	214.427	8.53366e-141
Q96BD8	Q96BD8	Spindle and kinetochore-associated protein 1	SKA1	26.5625	99108500	1	+	CEP70_NSF_Raf1_NSF	+	3	3	3	14.1	14.1	14.1	29.484	0	142.4	30.8507	26	2.42222	0.00494432	17.9569	3.33412	1.9058e-140
P26358	P26358	DNA (cytosine-5)-methyltransferase 1	DNMT1	26.475	93274000	1	+	CEP70_NSF_Raf1_NSF	+	15	15	15	11.6	11.6	11.6	183.16	0	28.648	31.254	54	2.39141	0.00526593	17.9076	3.29209	1.56793e-139
Q9Y2S6	Q9Y2S6	Translation machinery-associated protein 7	TMA7	26.4603	92330500	1	+	CEP70_NSF_Raf1_NSF	+	5	5	5	40.6	40.6	40.6	7.0662	0	20.325	31.1195	35	19.1969	0	26.5432	213.133	2.23045e-139
Q9H5H4	Q9H5H4	Zinc finger protein 768	ZNF768	26.4245	90068000	1	+	CEP70_NSF_Raf1_NSF	+	11	11	11	25	25	25	60.228	0	35.013	31.5827	48	19.3848	0	26.5145	222.562	5.26701e-139
Q14241	Q14241	Transcription elongation factor B polypeptide 3	TCEB3	26.4221	89915500	1	+	CEP70_NSF_Raf1_NSF	+	13	13	13	18.2	18.2	18.2	89.908	0	39.934	31.8806	41	2.57909	0.00369953	18.3645	3.54962	5.5852e-139
Q6NVY1	Q6NVY1	3-hydroxyisobutyryl-CoA hydrolase, mitochondrial	HIBCH	26.3818	87443500	1	+	CEP70_NSF_Raf1_NSF	+	6	6	6	16.1	16.1	16.1	43.482	0	7.7154	31.1185	32	2.37231	0.00550976	17.7846	3.26608	1.46454e-138
Q9Y394	Q9Y394	Dehydrogenase/reductase SDR family member 7	DHRS7	26.3805	87362000	1	+	CEP70_NSF_Raf1_NSF	+	4	4	4	12.7	12.7	12.7	38.298	0	13.069	31.0604	16	2.29578	0.00711837	17.6654	3.16216	1.51247e-138
P51587	P51587	Breast cancer type 2 susceptibility protein	BRCA2	26.3389	84880000	1	+	CEP70_NSF_Raf1_NSF	+	7	7	7	3.3	3.3	3.3	384.2	0	24.047	31.0591	31	3.59187	0.000676259	21.9327	5.033	4.09119e-138
Q96TA2	Q96TA2	ATP-dependent zinc metalloprotease YME1L1	YME1L1	26.3386	84862000	1	+	CEP70_NSF_Raf1_NSF	+	8	8	8	16.8	16.8	16.8	86.454	0	22.321	30.4551	16	3.59928	0.000635379	21.9236	5.0446	4.12115e-138
Q8N954	Q8N954	G patch domain-containing protein 11	GPATCH11	26.2952	82349000	1	+	CEP70_NSF_Raf1_NSF	+	4	4	4	19.6	19.6	19.6	33.277	0	51.326	31.1747	46	19.0831	0	26.3138	207.618	1.16145e-137
Q9HCU5	Q9HCU5	Prolactin regulatory element-binding protein	PREB	26.2951	82340500	1	+	CEP70_NSF_Raf1_NSF	+	5	5	5	23.3	23.3	23.3	45.468	0	13.528	31.1472	27	2.31529	0.00664706	17.5543	3.1886	1.16558e-137
P41236;Q6NXS1	P41236;Q6NXS1	Protein phosphatase inhibitor 2;Protein phosphatase inhibitor 2-like protein 3	PPP1R2;PPP1R2P3	26.2653	80658500	1	+	CEP70_NSF_Raf1_NSF	+	3	3	3	17.6	17.6	17.6	23.015	0	12.523	30.9969	32	20.4602	0	26.2856	285.102	2.37173e-137
P22413	P22413	Ectonucleotide pyrophosphatase/phosphodiesterase family member 1;Alkaline phosphodiesterase I;Nucleotide pyrophosphatase	ENPP1	26.2259	78486000	1	+	CEP70_NSF_Raf1_NSF	+	5	5	5	9.1	9.1	9.1	104.92	0	36.048	30.2136	18	18.509	0	26.164	181.907	6.06305e-137
Q9NQ55	Q9NQ55	Suppressor of SWI4 1 homolog	PPAN	26.2021	77201000	1	+	CEP70_NSF_Raf1_NSF	+	15	15	15	51.2	51.2	51.2	53.193	0	270.86	33.4459	103	16.3931	0	26.0651	111.726	1.06863e-136
Q9H2G2	Q9H2G2	STE20-like serine/threonine-protein kinase	SLK	26.1956	76852000	1	+	CEP70_NSF_Raf1_NSF	+	6	6	6	6.2	6.2	6.2	142.69	0	14.271	30.9794	31	20.0867	0	26.1623	261.603	1.24838e-136
Q9BY42	Q9BY42	Protein RTF2 homolog	RTFDC1	26.1915	76635500	1	+	CEP70_NSF_Raf1_NSF	+	3	3	3	13.4	13.4	13.4	33.886	0	7.021	30.6101	9	2.41315	0.00499779	17.7463	3.32175	1.37525e-136
P35659	P35659	Protein DEK	DEK	26.0802	70947500	1	+	CEP70_NSF_Raf1_NSF	+	7	7	7	17.9	17.9	17.9	42.674	0	9.8384	31.0234	12	18.1957	0	26.1701	169.242	1.92692e-135
P63218	P63218	Guanine nucleotide-binding protein G(I)/G(S)/G(O) subunit gamma-5	GNG5	26.0692	70407000	1	+	CEP70_NSF_Raf1_NSF	+	7	7	7	91.2	91.2	91.2	7.3184	0	139.08	31.4745	39	3.60338	0.000625455	21.7395	5.05104	2.50193e-135
P54725	P54725	UV excision repair protein RAD23 homolog A	RAD23A	26.0684	70369000	1	+	CEP70_NSF_Raf1_NSF	+	3	2	2	7.4	5.2	5.2	39.609	0.0018031	3.5077	30.6979	31	2.29579	0.007154	17.4519	3.16218	2.54855e-135
P55081	P55081	Microfibrillar-associated protein 1	MFAP1	26.0588	69901000	1	+	CEP70_NSF_Raf1_NSF	+	2	2	2	6.2	6.2	6.2	51.958	0.00040388	5.6866	30.4587	21	3.89402	0.00017316	22.047	5.51798	3.20046e-135
P78316	P78316	Nucleolar protein 14	NOP14	26.0568	69803500	1	+	CEP70_NSF_Raf1_NSF	+	5	5	5	9.5	9.5	9.5	97.667	0	6.6096	30.9571	5	20.0002	0	25.988	256.445	3.35664e-135
Q8NBX0	Q8NBX0	Saccharopine dehydrogenase-like oxidoreductase	SCCPDH	26.0178	67943500	1	+	CEP70_NSF_Raf1_NSF	+	5	5	5	21.7	21.7	21.7	47.151	0	16.255	31.0863	21	2.35343	0.00592688	17.492	3.2404	8.43098e-135
P80303	P80303	Nucleobindin-2;Nesfatin-1	NUCB2	26.0149	67804500	1	+	CEP70_NSF_Raf1_NSF	+	4	4	4	11.2	11.2	11.2	50.222	0	12.539	31.138	5	2.2955	0.0069503	17.4805	3.16178	9.0403e-135
Q5T3I0	Q5T3I0	G patch domain-containing protein 4	GPATCH4	26.0001	67112500	1	+	CEP70_NSF_Raf1_NSF	+	11	11	11	28.5	28.5	28.5	50.381	0	162.43	31.6909	44	18.4873	0	26.0446	180.998	1.28211e-134
Q99442	Q99442	Translocation protein SEC62	SEC62	25.9998	67101500	1	+	CEP70_NSF_Raf1_NSF	+	4	4	4	9.5	9.5	9.5	45.861	0	13.771	30.0948	23	18.6008	0	25.8494	185.793	1.28929e-134
Q06587	Q06587	E3 ubiquitin-protein ligase RING1	RING1	25.9972	66978500	1	+	CEP70_NSF_Raf1_NSF	+	5	5	3	16.5	16.5	9.1	42.429	0	8.6341	31.1728	20	2.31049	0.00677824	17.3904	3.18209	1.37242e-134
Q8N999	Q8N999	Uncharacterized protein C12orf29	C12orf29	25.9816	66259000	1	+	CEP70_NSF_Raf1_NSF	+	2	2	2	7.4	7.4	7.4	37.49	0.0031326	2.8993	31.1786	27	16.3044	0	25.8438	109.466	1.98216e-134
Q32MZ4	Q32MZ4	Leucine-rich repeat flightless-interacting protein 1	LRRFIP1	25.973	65865500	1	+	CEP70_NSF_Raf1_NSF	+	10	10	9	16.1	16.1	14.6	89.252	0	150.42	30.8477	50	2.38722	0.00536543	17.5035	3.28639	2.4275e-134
P31949	P31949	Protein S100-A11;Protein S100-A11, N-terminally processed	S100A11	25.9421	64469000	1	+	CEP70_NSF_Raf1_NSF	+	3	3	3	28.6	28.6	28.6	11.74	0.00041118	6.0764	30.7179	14	3.56947	0.000781145	21.7485	4.99795	5.02981e-134
Q8TEM1	Q8TEM1	Nuclear pore membrane glycoprotein 210	NUP210	25.9116	63121000	1	+	CEP70_NSF_Raf1_NSF	+	7	7	7	5.6	5.6	5.6	205.11	0	11.163	30.6756	20	2.35917	0.00586147	17.4295	3.24821	1.03077e-133
O60264;P28370	O60264	SWI/SNF-related matrix-associated actin-dependent regulator of chromatin subfamily A member 5	SMARCA5	25.9058	62866500	1	+	CEP70_NSF_Raf1_NSF	+	8	8	8	10.1	10.1	10.1	121.9	0	15.463	30.7021	26	2.3911	0.00525439	17.4883	3.29168	1.18222e-133
Q15005	Q15005	Signal peptidase complex subunit 2	SPCS2	25.9022	62711500	1	+	CEP70_NSF_Raf1_NSF	+	3	3	3	16.4	16.4	16.4	25.003	0	7.8521	30.6864	20	2.35668	0.00587473	17.3664	3.24483	1.28548e-133
O00139	O00139	Kinesin-like protein KIF2A	KIF2A	25.8995	62591500	1	+	CEP70_NSF_Raf1_NSF	+	10	10	10	16.9	16.9	16.9	79.954	0	18.085	31.1375	16	3.7585	0.000195122	21.8036	5.29756	1.37179e-133
Q8TAQ2	Q8TAQ2	SWI/SNF complex subunit SMARCC2	SMARCC2	25.8784	61685500	1	+	CEP70_NSF_Raf1_NSF	+	15	7	7	14.2	8.8	8.8	132.88	0	55.414	31.0697	38	2.32678	0.00643737	17.3323	3.2042	2.24904e-133
Q08170	Q08170	Serine/arginine-rich splicing factor 4	SRSF4	25.8677	61229000	1	+	CEP70_NSF_Raf1_NSF	+	8	4	4	18.2	12.6	12.6	56.678	0	20.053	31.0345	21	3.68148	0.00030888	21.7998	5.1744	2.89268e-133
O15234	O15234	Protein CASC3	CASC3	25.8537	60636000	1	+	CEP70_NSF_Raf1_NSF	+	5	5	5	9	9	9	76.277	0	9.7165	31.4704	16	3.55188	0.000831169	21.4871	4.9705	4.0222e-133
O14893	O14893	Gem-associated protein 2	GEMIN2	25.8406	60088500	1	+	CEP70_NSF_Raf1_NSF	+	5	5	5	21.8	21.8	21.8	31.585	0	10.288	30.6737	12	3.57008	0.000794521	21.5661	4.9989	5.46759e-133
O60476	O60476	Mannosyl-oligosaccharide 1,2-alpha-mannosidase IB	MAN1A2	25.8359	59894000	1	+	CEP70_NSF_Raf1_NSF	+	4	4	4	9	9	9	73.003	0	7.1497	29.8089	11	3.56782	0.000768212	21.5096	4.99536	6.1015e-133
Q9HAU0	Q9HAU0	Pleckstrin homology domain-containing family A member 5	PLEKHA5	25.7558	56658000	1	+	CEP70_NSF_Raf1_NSF	+	4	4	4	4.7	4.7	4.7	127.46	0	6.509	29.8214	3	2.29586	0.00721325	17.1956	3.16226	3.98456e-132
Q15286	Q15286	Ras-related protein Rab-35	RAB35	25.7375	55943500	1	+	CEP70_NSF_Raf1_NSF	+	6	6	6	33.3	33.3	33.3	23.025	0	14.753	30.8705	24	3.57053	0.000808362	21.4804	4.9996	6.1125e-132
O75781	O75781	Paralemmin-1	PALM	25.7367	55913000	1	+	CEP70_NSF_Raf1_NSF	+	5	5	5	15.8	15.8	15.8	42.075	0	43.699	30.8725	26	3.56752	0.000763158	21.5648	4.9949	6.22576e-132
Q07812	Q07812	Apoptosis regulator BAX	BAX	25.7342	55818000	1	+	CEP70_NSF_Raf1_NSF	+	4	4	4	25.5	25.5	25.5	21.184	0	10.692	30.6847	19	2.30988	0.0068	17.2478	3.18127	6.59323e-132
Q12996	Q12996	Cleavage stimulation factor subunit 3	CSTF3	25.706	54737500	1	+	CEP70_NSF_Raf1_NSF	+	7	7	7	16.5	16.5	16.5	82.921	0	15.883	30.5941	10	21.0793	0	25.7025	328.794	1.27363e-131
Q8IZT6	Q8IZT6	Abnormal spindle-like microcephaly-associated protein	ASPM	25.6941	54286000	1	+	CEP70_NSF_Raf1_NSF	+	4	4	4	1.8	1.8	1.8	409.8	0.00040917	5.9732	29.3853	8	19.1346	0	25.7473	210.098	1.68312e-131
Q8IZ83	Q8IZ83	Aldehyde dehydrogenase family 16 member A1	ALDH16A1	25.6673	53286000	1	+	CEP70_NSF_Raf1_NSF	+	4	4	4	6.1	6.1	6.1	85.126	0	14.478	30.0226	15	3.57066	0.000822695	21.4276	4.9998	3.14542e-131
E9PRG8	E9PRG8	Uncharacterized protein C11orf98	C11orf98	25.6602	53026000	1	+	CEP70_NSF_Raf1_NSF	+	4	4	4	39	39	39	14.234	0	11.233	31.2058	21	2.25988	0.00781818	17.0075	3.11356	3.70749e-131
P18031	P18031	Tyrosine-protein phosphatase non-receptor type 1	PTPN1	25.6452	52477500	1	+	CEP70_NSF_Raf1_NSF	+	4	4	4	10.3	10.3	10.3	49.966	0	16.794	30.4562	10	19.947	0	25.735	253.325	5.25764e-131
P82675	P82675	28S ribosomal protein S5, mitochondrial	MRPS5	25.6198	51563000	1	+	CEP70_NSF_Raf1_NSF	+	3	3	3	6.7	6.7	6.7	48.006	0.0034614	2.758	30.3996	8	2.11071	0.0102423	17.2832	2.91245	9.48591e-131
Q99700	Q99700	Ataxin-2	ATXN2	25.6189	51529000	1	+	CEP70_NSF_Raf1_NSF	+	5	5	5	5.6	5.6	5.6	140.28	0	9.9846	30.391	5	3.57053	0.000805556	21.4149	4.99959	9.69821e-131
Q9Y4J8;O60941	Q9Y4J8	Dystrobrevin alpha	DTNA	25.5984	50803500	1	+	CEP70_NSF_Raf1_NSF	+	3	3	3	5.7	5.7	5.7	83.9	0	12.658	30.2922	2	2.29462	0.00682171	17.2539	3.16058	1.56032e-130
Q9UN81	Q9UN81	LINE-1 retrotransposable element ORF1 protein	L1RE1	25.5739	49947000	1	+	CEP70_NSF_Raf1_NSF	+	3	3	3	9.2	9.2	9.2	40.055	0.0087662	2.1073	30.6616	6	3.62106	0.000575646	21.3506	5.07884	2.75834e-130
Q9GZP4	Q9GZP4	PITH domain-containing protein 1	PITHD1	25.567	49708500	1	+	CEP70_NSF_Raf1_NSF	+	3	3	3	19.9	19.9	19.9	24.178	0	17.141	30.7666	29	2.34542	0.00608137	17.2428	3.22952	3.2378e-130
Q6ZW33	Q6ZW33	MICAL C-terminal-like protein	MICALCL	25.5451	48959000	1	+	CEP70_NSF_Raf1_NSF	+	3	3	3	4.6	4.6	4.6	77.276	0.0037581	2.6252	30.3165	21	2.33689	0.00617872	17.1531	3.21792	5.38376e-130
Q969S3	Q969S3	Zinc finger protein 622	ZNF622	25.5296	48438000	1	+	CEP70_NSF_Raf1_NSF	+	4	4	4	10.1	10.1	10.1	54.271	0	11.16	30.1682	29	20.1343	0	25.6479	264.492	7.69964e-130
Q8NB50;Q6AZW8;P51786;A6NDX5	Q8NB50	Zinc finger protein 62 homolog	ZFP62	25.5161	47985000	1	+	CEP70_NSF_Raf1_NSF	+	11	11	7	18.1	18.1	10.4	102.51	0	33.118	30.7754	44	14.4244	0	25.5074	70.9664	1.05405e-129
Q8IVM0	Q8IVM0	Coiled-coil domain-containing protein 50	CCDC50	25.5141	47919500	1	+	CEP70_NSF_Raf1_NSF	+	5	5	5	21.6	21.6	21.6	35.822	0	22.851	30.0234	23	21.0103	0	25.6076	323.607	1.10327e-129
Q8NC56	Q8NC56	LEM domain-containing protein 2	LEMD2	25.5098	47775000	1	+	CEP70_NSF_Raf1_NSF	+	3	3	3	7.2	7.2	7.2	56.974	0.001487	4.0139	29.3617	10	3.56425	0.000786885	21.3075	4.98979	1.22044e-129
Q49A26	Q49A26	Putative oxidoreductase GLYR1	GLYR1	25.5026	47539000	1	+	CEP70_NSF_Raf1_NSF	+	4	4	4	12.7	12.7	12.7	60.547	0	12.643	30.3994	8	19.3234	0	25.4512	219.437	1.43992e-129
Q8IUF8	Q8IUF8	Bifunctional lysine-specific demethylase and histidyl-hydroxylase MINA	MINA	25.4826	46884000	1	+	CEP70_NSF_Raf1_NSF	+	6	6	6	19.6	19.6	19.6	52.8	0	15.203	30.4689	51	3.80551	0.000168776	21.4631	5.37347	2.2883e-129
Q14766	Q14766	Latent-transforming growth factor beta-binding protein 1	LTBP1	25.463	46251000	1	+	CEP70_NSF_Raf1_NSF	+	8	8	8	7.7	7.7	7.7	186.79	0	22.381	30.4018	32	2.2957	0.00706073	17.0482	3.16205	3.60122e-129
Q9UNZ5	Q9UNZ5	Leydig cell tumor 10 kDa protein homolog	C19orf53	25.4504	45848000	1	+	CEP70_NSF_Raf1_NSF	+	4	4	4	26.3	26.3	26.3	10.576	0	9.0273	30.5325	10	18.1598	0	25.4736	167.847	4.82111e-129
P25490	P25490	Transcriptional repressor protein YY1	YY1	25.4473	45752000	1	+	CEP70_NSF_Raf1_NSF	+	8	8	8	20.3	20.3	20.3	44.712	0	48.477	30.3775	28	3.58169	0.000716846	21.2353	5.01705	5.16983e-129
Q9Y3D7	Q9Y3D7	Mitochondrial import inner membrane translocase subunit TIM16	PAM16	25.4216	44942000	1	+	CEP70_NSF_Raf1_NSF	+	3	3	3	33.6	33.6	33.6	13.825	0	19.597	30.6919	20	2.02646	0.0128757	16.9604	2.79928	9.37321e-129
O14908	O14908	PDZ domain-containing protein GIPC1	GIPC1	25.4184	44843500	1	+	CEP70_NSF_Raf1_NSF	+	6	6	6	26.7	26.7	26.7	36.049	0	19.412	30.1449	12	2.07381	0.0109466	17.0484	2.86285	1.00832e-128
Q9Y277	Q9Y277	Voltage-dependent anion-selective channel protein 3	VDAC3	25.4046	44417500	1	+	CEP70_NSF_Raf1_NSF	+	4	4	4	22.3	22.3	22.3	30.658	0	13.221	30.1885	21	2.26942	0.007537	16.8722	3.12646	1.38533e-128
Q9NW64	Q9NW64	Pre-mRNA-splicing factor RBM22	RBM22	25.3893	43947500	1	+	CEP70_NSF_Raf1_NSF	+	7	7	7	21.9	21.9	21.9	46.895	0	12.974	30.305	7	2.29558	0.006984	17.0301	3.16189	1.97334e-128
Q8IVS2	Q8IVS2	Malonyl-CoA-acyl carrier protein transacylase, mitochondrial	MCAT	25.3796	43655000	1	+	CEP70_NSF_Raf1_NSF	+	5	5	5	21	21	21	42.961	0	54.409	30.3134	21	3.53068	0.000935897	21.0681	4.93753	2.46393e-128
Q15928;Q03923;Q96N22;P17038;B4DXR9;Q8IYX0;P0CB33;Q3SXZ3;Q8IYB9;Q8TF20;Q49A33;A6NP11	Q15928;Q03923;Q96N22;P17038;B4DXR9;Q8IYX0;P0CB33	Zinc finger protein 141;Zinc finger protein 85;Zinc finger protein 681;Zinc finger protein 43;Zinc finger protein 732;Zinc finger protein 679;Putative zinc finger protein 735	ZNF141;ZNF85;ZNF681;ZNF43;ZNF732;ZNF679;ZNF735	25.3681	43306500	1	+	CEP70_NSF_Raf1_NSF	+	6	5	2	15.2	8.9	5.1	55.249	0	17.628	31.908	17	2.2947	0.00683495	17.1815	3.16069	3.21577e-128
Q66GS9	Q66GS9	Centrosomal protein of 135 kDa	CEP135	25.3543	42894000	1	+	CEP70_NSF_Raf1_NSF	+	2	2	2	1.8	1.8	1.8	133.49	0.0037775	2.6789	29.6262	1	19.8792	0	25.2713	249.399	4.41904e-128
Q9UK61	Q9UK61	Protein FAM208A	FAM208A	25.3443	42598000	1	+	CEP70_NSF_Raf1_NSF	+	6	6	6	3.8	3.8	3.8	189.03	0	7.1184	30.2174	11	2.29579	0.00713934	16.9492	3.16218	5.56116e-128
Q969R5	Q969R5	Lethal(3)malignant brain tumor-like protein 2	L3MBTL2	25.3395	42456500	1	+	CEP70_NSF_Raf1_NSF	+	4	4	4	6.7	6.7	6.7	79.109	0.00040502	5.7723	29.8314	13	3.57059	0.000814035	21.1483	4.9997	6.2105e-128
O95785	O95785	Protein Wiz	WIZ	25.3266	42078500	1	+	CEP70_NSF_Raf1_NSF	+	3	3	3	2.8	2.8	2.8	178.67	0.00039936	5.448	30.2159	5	2.34273	0.00612821	17.0042	3.22585	8.3554e-128
Q9UMX5	Q9UMX5	Neudesin	NENF	25.2904	41037500	1	+	CEP70_NSF_Raf1_NSF	+	3	3	3	25.6	25.6	25.6	18.856	0	15.316	29.9326	7	2.01237	0.0133798	16.8392	2.78037	1.91664e-127
O75027	O75027	ATP-binding cassette sub-family B member 7, mitochondrial	ABCB7	25.2716	40504000	1	+	CEP70_NSF_Raf1_NSF	+	2	2	2	3.2	3.2	3.2	82.64	0.0021452	3.3749	29.0985	12	3.65742	0.000378788	21.1056	5.13624	2.95589e-127
Q8N4P3	Q8N4P3	Guanosine-3,5-bis(diphosphate) 3-pyrophosphohydrolase MESH1	HDDC3	25.2699	40458500	1	+	CEP70_NSF_Raf1_NSF	+	3	3	3	26.8	26.8	26.8	20.329	0	13.604	30.3541	3	3.60504	0.000627737	21.1836	5.05365	3.06789e-127
Q9BQ39	Q9BQ39	ATP-dependent RNA helicase DDX50	DDX50	25.2512	39936500	1	+	CEP70_NSF_Raf1_NSF	+	8	6	6	15.1	11.4	11.4	82.564	0	9.6343	29.8644	8	2.29583	0.00718351	16.8792	3.16223	4.71403e-127
Q9UPT5	Q9UPT5	Exocyst complex component 7	EXOC7	25.2424	39694000	1	+	CEP70_NSF_Raf1_NSF	+	3	3	3	5.6	5.6	5.6	83.381	0	6.3847	30.123	6	18.8086	0	25.3017	194.901	5.76563e-127
P63272	P63272	Transcription elongation factor SPT4	SUPT4H1	25.2318	39402500	1	+	CEP70_NSF_Raf1_NSF	+	2	2	2	19.7	19.7	19.7	13.193	0.0037658	2.6493	29.8359	7	3.5703	0.000797251	21.0095	4.99924	7.35591e-127
P11234	P11234	Ras-related protein Ral-B	RALB	25.2185	39040000	1	+	CEP70_NSF_Raf1_NSF	+	4	3	3	22.8	17.5	17.5	23.408	0.00039746	5.3362	30.378	17	2.1076	0.0102744	17.0231	2.90826	9.98233e-127
P07919;A0A096LP55	P07919;A0A096LP55	Cytochrome b-c1 complex subunit 6, mitochondrial;Cytochrome b-c1 complex subunit 6	UQCRH;UQCRHL	25.2134	38903000	1	+	CEP70_NSF_Raf1_NSF	+	2	2	2	48.4	48.4	48.4	10.739	0	37.16	30.1585	28	3.42636	0.00124308	20.7119	4.77681	1.12115e-126
Q8WX92	Q8WX92	Negative elongation factor B	NELFB	25.1923	38337500	1	+	CEP70_NSF_Raf1_NSF	+	7	7	7	16.2	16.2	16.2	65.697	0	16.52	30.3387	9	19.8738	0	25.2375	249.092	1.81775e-126
Q8NBQ5	Q8NBQ5	Estradiol 17-beta-dehydrogenase 11	HSD17B11	25.1918	38326500	1	+	CEP70_NSF_Raf1_NSF	+	5	5	5	25.7	25.7	25.7	32.935	0	15.416	29.6993	8	2.29493	0.00688845	17.0739	3.16101	1.83503e-126
Q13427	Q13427	Peptidyl-prolyl cis-trans isomerase G	PPIG	25.1781	37963500	1	+	CEP70_NSF_Raf1_NSF	+	4	4	4	5.4	5.4	5.4	88.616	0.0011334	4.4248	29.8816	8	3.57041	0.000802768	20.9859	4.99941	2.51158e-126
O14497	O14497	AT-rich interactive domain-containing protein 1A	ARID1A	25.1728	37824500	1	+	CEP70_NSF_Raf1_NSF	+	6	6	6	3.6	3.6	3.6	242.04	0	8.557	29.5187	6	20.3704	0	25.1725	279.269	2.83449e-126
O75380	O75380	NADH dehydrogenase [ubiquinone] iron-sulfur protein 6, mitochondrial	NDUFS6	25.1445	37088500	1	+	CEP70_NSF_Raf1_NSF	+	2	2	2	24.2	24.2	24.2	13.711	0	12.296	30.2209	25	2.29566	0.00704032	16.8674	3.16199	5.4154e-126
Q9Y263	Q9Y263	Phospholipase A-2-activating protein	PLAA	25.1435	37063500	1	+	CEP70_NSF_Raf1_NSF	+	8	8	8	13.5	13.5	13.5	87.156	0	10.789	29.8854	11	3.55058	0.000841424	20.9622	4.96849	5.53697e-126
Q9NT62	Q9NT62	Ubiquitin-like-conjugating enzyme ATG3	ATG3	25.1388	36944000	1	+	CEP70_NSF_Raf1_NSF	+	4	4	4	22.3	22.3	22.3	35.864	0	11.735	30.484	7	2.27109	0.00754373	16.7979	3.12872	6.15819e-126
P11441	P11441	Ubiquitin-like protein 4A	UBL4A	25.1342	36825500	1	+	CEP70_NSF_Raf1_NSF	+	3	3	3	22.9	22.9	22.9	17.776	0.0011637	4.8843	30.2879	18	3.54849	0.000851613	20.9685	4.96523	6.8448e-126
Q96S44	Q96S44	TP53-regulating kinase	TP53RK	25.1332	36799000	1	+	CEP70_NSF_Raf1_NSF	+	2	2	2	15.4	15.4	15.4	28.16	0	32.676	30.2598	31	1.99311	0.0139107	16.6273	2.75453	7.00906e-126
Q86VM9	Q86VM9	Zinc finger CCCH domain-containing protein 18	ZC3H18	25.1185	36428000	1	+	CEP70_NSF_Raf1_NSF	+	4	4	4	6.6	6.6	6.6	106.38	0	9.9875	30.1503	12	3.87519	0.000171674	21.266	5.48706	9.7824e-126
Q8WYQ5	Q8WYQ5	Microprocessor complex subunit DGCR8	DGCR8	25.1134	36297500	1	+	CEP70_NSF_Raf1_NSF	+	7	7	7	10.2	10.2	10.2	86.044	0	8.6488	30.194	7	16.5606	0	24.9909	116.123	1.10087e-125
Q96ST3	Q96ST3	Paired amphipathic helix protein Sin3a	SIN3A	25.0969	35886000	1	+	CEP70_NSF_Raf1_NSF	+	6	6	6	6.8	6.8	6.8	145.17	0	7.3792	29.7115	29	3.60008	0.000637681	20.9822	5.04587	1.60141e-125
Q9NVS9	Q9NVS9	Pyridoxine-5-phosphate oxidase	PNPO	25.0923	35772500	1	+	CEP70_NSF_Raf1_NSF	+	2	2	2	12.3	12.3	12.3	29.988	0.0037377	2.5603	29.3376	27	13.0894	0	24.5816	52.1459	1.77718e-125
O95197	O95197	Reticulon-3	RTN3	25.0888	35684500	1	+	CEP70_NSF_Raf1_NSF	+	2	2	2	4.8	4.8	4.8	112.61	0	56.034	30.2305	12	2.29562	0.00701205	16.8583	3.16194	1.92689e-125
Q16698	Q16698	2,4-dienoyl-CoA reductase, mitochondrial	DECR1	25.0788	35437000	1	+	CEP70_NSF_Raf1_NSF	+	2	2	2	10.4	10.4	10.4	36.067	0	6.2974	29.8576	1	2.29501	0.00690196	16.9165	3.16112	2.42189e-125
P49674;P48730	P49674;P48730	Casein kinase I isoform epsilon;Casein kinase I isoform delta	CSNK1E;CSNK1D	25.0786	35433500	1	+	CEP70_NSF_Raf1_NSF	+	4	4	4	11.8	11.8	11.8	47.315	0.0011503	4.6726	29.5675	11	2.09107	0.0106835	16.8623	2.88605	2.42979e-125
Q5JTV8	Q5JTV8	Torsin-1A-interacting protein 1	TOR1AIP1	25.0779	35416500	1	+	CEP70_NSF_Raf1_NSF	+	3	3	3	9.3	9.3	9.3	66.248	0	38.886	30.1846	25	2.29482	0.0068616	16.9966	3.16086	2.46828e-125
Q8N5W9	Q8N5W9	Filamin-interacting protein FAM101B	FAM101B	25.0685	35187000	1	+	CEP70_NSF_Raf1_NSF	+	2	2	2	21.5	21.5	21.5	22.882	0	12.552	29.8275	17	2.29575	0.00710387	16.806	3.16212	3.05568e-125
P49005	P49005	DNA polymerase delta subunit 2	POLD2	25.0548	34853000	1	+	CEP70_NSF_Raf1_NSF	+	4	4	4	13.6	13.6	13.6	51.289	0.0014837	3.9862	29.8164	2	3.5706	0.000816901	20.9386	4.99971	4.17872e-125
Q9UBP6	Q9UBP6	tRNA (guanine-N(7)-)-methyltransferase	METTL1	25.0451	34619000	1	+	CEP70_NSF_Raf1_NSF	+	3	3	3	17.8	17.8	17.8	31.471	0.0014815	3.9692	29.7995	3	3.78467	0.000197531	21.1432	5.33975	5.212e-125
Q5BKZ1	Q5BKZ1	DBIRD complex subunit ZNF326	ZNF326	25.0232	34098000	1	+	CEP70_NSF_Raf1_NSF	+	7	7	7	16.5	16.5	16.5	65.653	0	33.109	30.3306	29	2.29512	0.00691552	16.9244	3.16126	8.56837e-125
O75525	O75525	KH domain-containing, RNA-binding, signal transduction-associated protein 3	KHDRBS3	25.0193	34006500	1	+	CEP70_NSF_Raf1_NSF	+	3	3	3	11.3	11.3	11.3	38.799	0.0028349	3.1707	29.6172	4	2.29555	0.00696414	16.7936	3.16185	9.35677e-125
Q15006	Q15006	ER membrane protein complex subunit 2	EMC2	25.0187	33991500	1	+	CEP70_NSF_Raf1_NSF	+	3	3	3	13.5	13.5	13.5	34.833	0	6.7449	29.7348	13	2.29565	0.00702616	16.7671	3.16198	9.49311e-125
Q6ULP2	Q6ULP2	Aftiphilin	AFTPH	24.9992	33535000	1	+	CEP70_NSF_Raf1_NSF	+	4	4	4	5.4	5.4	5.4	102.11	0	6.9405	29.1511	22	21.087	0	24.9973	329.376	1.47813e-124
Q9UL18;Q9HCK5	Q9UL18;Q9HCK5	Protein argonaute-1;Protein argonaute-4	AGO1;AGO4	24.9892	33303500	1	+	CEP70_NSF_Raf1_NSF	+	8	3	3	11.6	4.4	4.4	97.213	0.0028179	3.1127	29.6746	4	3.57061	0.000819788	20.8423	4.99972	1.85431e-124
P35610	P35610	Sterol O-acyltransferase 1	SOAT1	24.9852	33212000	1	+	CEP70_NSF_Raf1_NSF	+	2	2	2	5.8	5.8	5.8	64.734	0	6.5666	30.0329	11	2.29519	0.00689764	16.8666	3.16136	2.02898e-124
P48507	P48507	Glutamate--cysteine ligase regulatory subunit	GCLM	24.9837	33178500	1	+	CEP70_NSF_Raf1_NSF	+	3	3	3	14.2	14.2	14.2	30.727	0.0043919	2.5139	30.0534	1	19.9559	0	24.8771	253.841	2.09706e-124
Q9NPA8	Q9NPA8	Transcription and mRNA export factor ENY2	ENY2	24.9829	33158000	1	+	CEP70_NSF_Raf1_NSF	+	2	2	2	25.7	25.7	25.7	11.528	0.0011253	4.2415	29.9887	22	3.57073	0.000825623	20.8302	4.99991	2.13995e-124
P46108	P46108	Adapter molecule crk	CRK	24.9807	33109000	1	+	CEP70_NSF_Raf1_NSF	+	3	3	3	13.2	13.2	13.2	33.83	0	6.972	29.6681	13	3.56783	0.000770764	20.979	4.99538	2.24596e-124
Q8WUD4	Q8WUD4	Coiled-coil domain-containing protein 12	CCDC12	24.9779	33044000	1	+	CEP70_NSF_Raf1_NSF	+	2	2	2	15.7	15.7	15.7	19.181	0	14.944	29.6676	26	21.3183	0	24.9953	347.395	2.39513e-124
Q9Y291	Q9Y291	28S ribosomal protein S33, mitochondrial	MRPS33	24.9712	32892000	1	+	CEP70_NSF_Raf1_NSF	+	4	4	4	39.6	39.6	39.6	12.629	0.0004122	6.1505	30.0113	19	3.56987	0.000791809	20.7637	4.99856	2.78488e-124
O43402	O43402	ER membrane protein complex subunit 8	EMC8	24.9634	32714500	1	+	CEP70_NSF_Raf1_NSF	+	3	3	3	27.1	27.1	27.1	23.773	0	14.21	29.739	6	19.1635	0	24.9244	211.502	3.32384e-124
P55263	P55263	Adenosine kinase	ADK	24.9438	32272000	1	+	CEP70_NSF_Raf1_NSF	+	3	3	3	9.1	9.1	9.1	40.545	0.001149	4.6589	29.7301	4	18.9229	0	24.9015	200.102	5.18686e-124
Q05BV3	Q05BV3	Echinoderm microtubule-associated protein-like 5	EML5	24.9433	32261000	1	+	CEP70_NSF_Raf1_NSF	+	3	3	3	2.5	2.5	2.5	219.42	0.0031315	2.886	29.9157	5	2.16537	0.00935531	16.9717	2.98601	5.24497e-124
Q14118	Q14118	Dystroglycan;Alpha-dystroglycan;Beta-dystroglycan	DAG1	24.9092	31507000	1	+	CEP70_NSF_Raf1_NSF	+	2	2	2	2.6	2.6	2.6	97.44	0	6.4456	29.9286	12	2.29567	0.00705455	16.7087	3.16201	1.13496e-123
Q9NVM6	Q9NVM6	DnaJ homolog subfamily C member 17	DNAJC17	24.9025	31362500	1	+	CEP70_NSF_Raf1_NSF	+	2	2	2	7.9	7.9	7.9	34.687	0.0011416	4.5795	29.1927	2	19.3229	0	24.8036	219.411	1.31853e-123
Q12797;CON__tr|E5RHJ2|E5RHJ2_HUMAN;CON__tr|G3XAN5|G3XAN5_HUMAN;CON__tr|B7ZM96|B7ZM96_HUMAN;CON__tr|B4DQ07|B4DQ07_HUMAN;CON__tr|E5RG56|E5RG56_HUMAN;CON__tr|B3GQE5|B3GQE5_HUMAN	Q12797	Aspartyl/asparaginyl beta-hydroxylase	ASPH	24.8878	31044000	1	+	CEP70_NSF_Raf1_NSF	+	4	4	4	8	8	8	85.862	0	6.5133	29.9991	9	2.25335	0.00792467	16.4027	3.10473	1.83904e-123
Q15599	Q15599	Na(+)/H(+) exchange regulatory cofactor NHE-RF2	SLC9A3R2	24.862	30493000	1	+	CEP70_NSF_Raf1_NSF	+	2	2	2	8	8	8	37.413	0	8.3611	29.7353	8	3.57038	0.0008	20.7793	4.99937	3.29558e-123
Q96EL2	Q96EL2	28S ribosomal protein S24, mitochondrial	MRPS24	24.8593	30437000	1	+	CEP70_NSF_Raf1_NSF	+	2	2	2	17.4	17.4	17.4	19.015	0.003137	2.9174	29.1583	1	2.29583	0.00716872	16.6134	3.16222	3.49875e-123
Q13206	Q13206	Probable ATP-dependent RNA helicase DDX10	DDX10	24.7998	29206000	1	+	CEP70_NSF_Raf1_NSF	+	20	20	20	28.5	28.5	28.5	100.89	0	319.29	33.338	99	2.32641	0.0064322	17.345	3.20369	1.33925e-122
O95425	O95425	Supervillin	SVIL	24.7916	29041500	1	+	CEP70_NSF_Raf1_NSF	+	7	7	7	4.1	4.1	4.1	247.74	0	20.002	29.3091	12	18.5786	0	24.8216	184.846	1.60887e-122
P55809	P55809	Succinyl-CoA:3-ketoacid coenzyme A transferase 1, mitochondrial	OXCT1	24.7845	28899000	1	+	CEP70_NSF_Raf1_NSF	+	5	5	5	15.6	15.6	15.6	56.157	0	25.528	29.6404	11	2.01409	0.0133264	16.3323	2.78268	1.88741e-122
A0FGR8	A0FGR8	Extended synaptotagmin-2	ESYT2	24.7615	28442500	1	+	CEP70_NSF_Raf1_NSF	+	4	4	4	5.6	5.6	5.6	102.36	0.004709	2.4858	29.6793	1	2.18119	0.00908287	16.1631	3.00732	3.16354e-122
Q5JRA6	Q5JRA6	Melanoma inhibitory activity protein 3	MIA3	24.7491	28198000	1	+	CEP70_NSF_Raf1_NSF	+	4	4	4	3.1	3.1	3.1	213.7	0.00040634	5.8362	29.5651	3	3.56968	0.000786441	20.6531	4.99828	4.18513e-122
Q2NKX8	Q2NKX8	DNA excision repair protein ERCC-6-like	ERCC6L	24.7139	27518500	1	+	CEP70_NSF_Raf1_NSF	+	3	3	3	3	3	3	141.1	0.0011732	5.0212	29.2232	10	3.61605	0.000615385	20.656	5.07096	9.22082e-122
Q99547	Q99547	M-phase phosphoprotein 6	MPHOSPH6	24.7016	27284000	1	+	CEP70_NSF_Raf1_NSF	+	8	8	8	35.6	35.6	35.6	19.024	0	161.72	31.6392	36	3.56912	0.000778523	20.6854	4.9974	1.21627e-121
O14949	O14949	Cytochrome b-c1 complex subunit 8	UQCRQ	24.6817	26911000	1	+	CEP70_NSF_Raf1_NSF	+	3	3	3	37.8	37.8	37.8	9.9062	0.0011411	4.5667	29.6588	15	17.8928	0	24.6547	157.837	1.8981e-121
Q5T4S7	Q5T4S7	E3 ubiquitin-protein ligase UBR4	UBR4	24.6722	26735000	1	+	CEP70_NSF_Raf1_NSF	+	4	4	4	1.4	1.4	1.4	573.83	0	19.002	29.3422	15	3.56962	0.000783784	20.6155	4.99818	2.34637e-121
Q15836	Q15836	Vesicle-associated membrane protein 3	VAMP3	24.6677	26652000	1	+	CEP70_NSF_Raf1_NSF	+	3	3	2	53	53	29	11.309	0	14.323	29.9851	22	2.29475	0.00684825	16.7284	3.16076	2.5943e-121
O95470	O95470	Sphingosine-1-phosphate lyase 1	SGPL1	24.6461	26254500	1	+	CEP70_NSF_Raf1_NSF	+	4	4	4	9.5	9.5	9.5	63.523	0.00041	6.013	29.4134	9	2.12867	0.00999637	16.7613	2.93661	4.21426e-121
Q6P5R6	Q6P5R6	60S ribosomal protein L22-like 1	RPL22L1	24.6441	26218000	1	+	CEP70_NSF_Raf1_NSF	+	5	2	2	29.5	19.7	19.7	14.606	0.0087691	2.1099	29.5153	4	3.57058	0.000811189	20.5769	4.99968	4.40771e-121
Q9NUQ6	Q9NUQ6	SPATS2-like protein	SPATS2L	24.6388	26123000	1	+	CEP70_NSF_Raf1_NSF	+	3	3	3	8.6	8.6	8.6	61.728	0	13.077	29.9035	27	2.2956	0.006998	16.5398	3.16191	4.95548e-121
Q8WWI1	Q8WWI1	LIM domain only protein 7	LMO7	24.6148	25691500	1	+	CEP70_NSF_Raf1_NSF	+	4	4	4	3.4	3.4	3.4	192.69	0	14.177	29.2362	6	2.29585	0.00719835	16.4348	3.16226	8.47887e-121
O60488	O60488	Long-chain-fatty-acid--CoA ligase 4	ACSL4	24.6142	25681000	1	+	CEP70_NSF_Raf1_NSF	+	4	2	2	8	3.9	3.9	79.187	0.0014925	4.1012	29.1938	20	19.5801	0	24.6799	232.798	8.59162e-121
Q9UGP4	Q9UGP4	LIM domain-containing protein 1	LIMD1	24.5737	24969500	1	+	CEP70_NSF_Raf1_NSF	+	3	3	3	6.7	6.7	6.7	72.189	0	21.613	28.8382	14	25.0698	0	24.5963	824.108	2.1233e-120
Q9H0C8	Q9H0C8	Integrin-linked kinase-associated serine/threonine phosphatase 2C	ILKAP	24.5602	24737000	1	+	CEP70_NSF_Raf1_NSF	+	4	4	4	13.3	13.3	13.3	42.906	0.0011329	4.4101	29.2355	1	3.56803	0.000773333	20.5562	4.99569	2.86882e-120
P45973	P45973	Chromobox protein homolog 5	CBX5	24.4297	22597500	1	+	CEP70_NSF_Raf1_NSF	+	2	2	2	12.6	12.6	12.6	22.225	0.002809	3.0725	28.5972	1	2.29387	0.00681081	16.5548	3.15957	5.22113e-119
Q5T440	Q5T440	Putative transferase CAF17, mitochondrial	IBA57	24.4154	22374500	1	+	CEP70_NSF_Raf1_NSF	+	3	3	3	13.8	13.8	13.8	38.155	0	22.655	30.1097	15	1.96067	0.0147368	16.0989	2.71101	7.16951e-119
O95487	O95487	Protein transport protein Sec24B	SEC24B	24.4071	22246500	1	+	CEP70_NSF_Raf1_NSF	+	3	3	3	3.5	3.5	3.5	137.42	0	11.864	28.5526	19	2.29578	0.00712474	16.339	3.16216	8.61268e-119
Q9H501	Q9H501	ESF1 homolog	ESF1	24.3109	20812000	1	+	CEP70_NSF_Raf1_NSF	+	4	4	4	7.8	7.8	7.8	98.795	0	33.423	29.425	17	3.56887	0.00077592	20.4438	4.997	7.21775e-118
O75348	O75348	V-type proton ATPase subunit G 1	ATP6V1G1	24.2891	20500000	1	+	CEP70_NSF_Raf1_NSF	+	2	2	2	21.2	21.2	21.2	13.757	0	77.85	29.1653	11	16.8476	0	24.3904	124.063	1.16713e-117
Q92974	Q92974	Rho guanine nucleotide exchange factor 2	ARHGEF2	24.2743	20291000	1	+	CEP70_NSF_Raf1_NSF	+	4	4	4	6.6	6.6	6.6	111.54	0	9.6067	29.7674	14	3.56752	0.000765677	20.3049	4.9949	1.61663e-117
Q96GD0	Q96GD0	Pyridoxal phosphate phosphatase	PDXP	24.2674	20194000	1	+	CEP70_NSF_Raf1_NSF	+	2	2	2	7.1	7.1	7.1	31.698	0.0018123	3.6015	28.6739	6	3.56968	0.000789116	20.338	4.99828	1.88258e-117
O60524	O60524	Nuclear export mediator factor NEMF	NEMF	24.221	19554500	1	+	CEP70_NSF_Raf1_NSF	+	5	5	5	5.6	5.6	5.6	122.95	0.00041085	6.0364	29.1852	6	17.8037	0	24.1306	154.628	5.22877e-117
Q8N9T8	Q8N9T8	Protein KRI1 homolog	KRI1	24.204	19325500	1	+	CEP70_NSF_Raf1_NSF	+	10	10	10	14.7	14.7	14.7	82.597	0	86.803	31.5107	34	2.29256	0.00683077	16.4456	3.1578	7.59595e-117
Q8TBX8	Q8TBX8	Phosphatidylinositol 5-phosphate 4-kinase type-2 gamma	PIP4K2C	24.1663	18827000	1	+	CEP70_NSF_Raf1_NSF	+	2	2	2	6.2	6.2	6.2	47.299	0.0037326	2.5535	28.7036	1	2.29556	0.00697804	16.2055	3.16186	1.73772e-116
Q9C005	Q9C005	Protein dpy-30 homolog	DPY30	24.1579	18718000	1	+	CEP70_NSF_Raf1_NSF	+	4	4	4	76.8	76.8	76.8	11.25	0	46.799	29.65	61	2.17177	0.00930882	15.9831	2.99463	2.08813e-116
Q14966	Q14966	Zinc finger protein 638	ZNF638	24.0039	16822500	1	+	CEP70_NSF_Raf1_NSF	+	3	3	3	2.4	2.4	2.4	220.62	0	17.1	28.3324	15	22.2959	0	24.0124	435.101	6.04955e-115
Q9BZF9	Q9BZF9	Uveal autoantigen with coiled-coil domains and ankyrin repeats	UACA	23.9673	16401500	1	+	CEP70_NSF_Raf1_NSF	+	4	4	4	3.7	3.7	3.7	162.5	0	14.647	28.5511	10	24.6129	0	23.9799	741.819	1.34085e-114
A6NHR9	A6NHR9	Structural maintenance of chromosomes flexible hinge domain-containing protein 1	SMCHD1	23.9406	16100500	1	+	CEP70_NSF_Raf1_NSF	+	6	6	6	5.4	5.4	5.4	226.37	0.00041237	6.1664	29.355	3	2.29539	0.006917	16.1387	3.16164	2.39696e-114
Q8NBN7	Q8NBN7	Retinol dehydrogenase 13	RDH13	23.9199	15871000	1	+	CEP70_NSF_Raf1_NSF	+	4	4	4	11.2	11.2	11.2	35.932	0.0011632	4.8743	28.2848	2	2.29525	0.00690335	16.1459	3.16144	3.7586e-114
P00374	P00374	Dihydrofolate reductase	DHFR	23.8241	14851900	1	+	CEP70_NSF_Raf1_NSF	+	4	4	4	31	31	31	21.452	0	21.997	29.4719	19	2.2933	0.0068131	16.1088	3.1588	2.99123e-113
Q96MU7	Q96MU7	YTH domain-containing protein 1	YTHDC1	23.7772	14376000	1	+	CEP70_NSF_Raf1_NSF	+	2	2	2	3.2	3.2	3.2	84.699	0.0014892	4.034	28.0962	3	2.29487	0.006875	16.0297	3.16092	8.25258e-113
P49711	P49711	Transcriptional repressor CTCF	CTCF	23.7459	14067500	1	+	CEP70_NSF_Raf1_NSF	+	6	6	5	10.7	10.7	9.6	82.785	0	21.253	28.6019	31	23.22	0	23.7755	538.265	1.62058e-112
P22570	P22570	NADPH:adrenodoxin oxidoreductase, mitochondrial	FDXR	23.6574	13230500	1	+	CEP70_NSF_Raf1_NSF	+	3	3	3	9.4	9.4	9.4	53.836	0.0018182	3.658	28.866	3	2.02687	0.0128982	15.6518	2.79982	1.08726e-111
O00461	O00461	Golgi integral membrane protein 4	GOLIM4	23.5718	12468500	1	+	CEP70_NSF_Raf1_NSF	+	2	2	2	4.3	4.3	4.3	81.879	0	11.386	27.8497	18	19.8094	0	23.6073	245.423	6.80471e-111
Q8WXX7	Q8WXX7	Autism susceptibility gene 2 protein	AUTS2	23.5367	12169000	1	+	CEP70_NSF_Raf1_NSF	+	3	3	3	2.1	2.1	2.1	138.98	0	8.1559	27.5602	30	18.9735	0	23.5635	202.445	1.44024e-110
P05114	P05114	Non-histone chromosomal protein HMG-14	HMGN1	23.3232	10495200	1	+	CEP70_NSF_Raf1_NSF	+	2	2	2	21	21	21	10.659	0	23.951	28.2515	15	13.118	0	23.6089	52.4915	1.34784e-108
Q96IJ6	Q96IJ6	Mannose-1-phosphate guanyltransferase alpha	GMPPA	23.212	9716350	1	+	CEP70_NSF_Raf1_NSF	+	2	2	2	7.1	7.1	7.1	46.291	0	8.8658	28.4092	15	2.29586	0.00722822	15.49	3.16227	1.41151e-107
Q13433	Q13433	Zinc transporter ZIP6	SLC39A6	23.0438	8647100	1	+	CEP70_NSF_Raf1_NSF	+	2	2	2	4.9	4.9	4.9	85.046	0	40.355	27.8245	19	1.4252	0.0471185	12.0557	1.98589	4.81577e-106
Q9NVU7	Q9NVU7	Protein SDA1 homolog	SDAD1	22.8368	7491450	1	+	CEP70_NSF_Raf1_NSF	+	14	14	14	22.3	22.3	22.3	79.87	0	85.202	32.4452	51	2.28144	0.00730402	15.9591	3.14273	3.57836e-104
O43823	O43823	A-kinase anchor protein 8	AKAP8	21.6644	3323850	1	+	CEP70_NSF_Raf1_NSF	+	3	3	3	5.6	5.6	5.6	76.107	0	7.6509	27.3791	34	14.0186	0	21.4018	64.6241	6.79525e-94
Q8TCU4	Q8TCU4	Alstrom syndrome protein 1	ALMS1	12.0578	3237050000	759251	+	CEP70_NSF_Raf1_NSF	+	79	79	79	28.3	28.3	28.3	461.06	0	323.31	34.8413	405	3.00457	0.0019726	20.5235	4.15031	3.95804e-30
Q8NHQ1	Q8NHQ1	Centrosomal protein of 70 kDa	CEP70	8.09268	30043500000	110055000	+	CEP70_NSF_Raf1_NSF	+	53	53	53	77.9	77.9	77.9	69.751	0	323.31	40.2861	3451	12.5164	0	8.1168	45.6767	2.07763e-14
Q15751	Q15751	Probable E3 ubiquitin-protein ligase HERC1	HERC1	4.74474	478130000	17833500	+	CEP70_NSF_Raf1_NSF	+	56	56	56	17.2	17.2	17.2	532.22	0	300.38	33.6789	166	1.79419	0.019239	12.7037	2.48755	6.57963e-06
Q9BRJ6	Q9BRJ6	Uncharacterized protein C7orf50	C7orf50	4.55379	77387500	3294900	+	CEP70_NSF_Raf1_NSF	+	10	10	10	47.9	47.9	47.9	22.083	0	139.47	33.0675	90	1.98157	0.0142291	14.4916	2.73904	1.48987e-05
Q15397	Q15397	Pumilio domain-containing protein KIAA0020	KIAA0020	3.62285	57593000	4675000	+	CEP70_NSF_Raf1_NSF	+	18	18	18	32.1	32.1	32.1	73.584	0	164.11	33.3384	73	1.51039	0.0409187	10.2587	2.10314	0.000508832
P18615	P18615	Negative elongation factor E	NELFE	3.03217	207070000	25313000	+	CEP70_NSF_Raf1_NSF	+	8	8	8	31.1	31.1	31.1	43.239	0	53.384	32.2675	18	1.80316	0.0190408	14.6146	2.49961	0.00325166
Q5T9A4;Q5T2N8	Q5T9A4	ATPase family AAA domain-containing protein 3B	ATAD3B	2.92521	1848750000	243390000	+	CEP70_NSF_Raf1_NSF	+	23	23	11	40.6	40.6	20.4	72.572	0	66.064	34.47	185	7.23432	0	2.9688	13.2241	0.00440847

## Sheet: CEP70 (Tier 2)
T: Protein IDs	T: Majority protein IDs	T: Protein names	T: Gene names	log2 ratio median CEP70_NSF_x/median y_Raf1_NSF	median CEP70_NSF	median Raf1_NSF	C: Student's T-test Significant CEP70_NSF_Raf1_NSF	C: Student's T-test significant	C: CEP70_NSF_x/y_Raf1_NSF A significant	N: Peptides	N: Razor + unique peptides	N: Unique peptides	N: Sequence coverage [%]	N: Unique + razor sequence coverage [%]	N: Unique sequence coverage [%]	N: Mol. weight [kDa]	N: Q-value	N: Score	N: Intensity	N: MS/MS count	N: -Log Student's T-test p-value CEP70_NSF_Raf1_NSF	N: Student's T-test Difference CEP70_NSF_Raf1_NSF	N: Student's T-test Test statistic CEP70_NSF_Raf1_NSF	N: CEP70_NSF_x/y_Raf1_NSF Significance A
Q6L9W6	Q6L9W6	Beta-1,4-N-acetylgalactosaminyltransferase 3	B4GALNT3	30.5683	1592150000	1	+	CEP70_NSF_Raf1_NSF	+	22	22	22	26.3	26.3	26.3	114.97	0	94.69	33.4579	106	4.84693	26.9341	7.22378	1.41267e-185
Q9UJV9	Q9UJV9	Probable ATP-dependent RNA helicase DDX41	DDX41	30.2721	1296650000	1	+	CEP70_NSF_Raf1_NSF	+	7	7	7	12.9	12.9	12.9	69.837	0	8.3971	35.5125	26	3.67801	25.3687	5.16889	5.06322e-182
P31323	P31323	cAMP-dependent protein kinase type II-beta regulatory subunit	PRKAR2B	29.6645	850965000	1	+	CEP70_NSF_Raf1_NSF	+	5	2	2	17.2	7.4	7.4	46.302	0.0021598	3.4671	34.2397	10	23.0216	29.6123	514.234	7.71554e-175
O60307	O60307	Microtubule-associated serine/threonine-protein kinase 3	MAST3	28.8416	481055000	1	+	CEP70_NSF_Raf1_NSF	+	2	2	2	1.5	1.5	1.5	143.14	0.0049967	2.4089	34.1214	23	3.98953	24.292	5.67631	2.4111e-165
Q9UII2	Q9UII2	ATPase inhibitor, mitochondrial	ATPIF1	28.2028	308950000	1	+	CEP70_NSF_Raf1_NSF	+	8	8	8	41.5	41.5	41.5	12.249	0	144.03	32.7371	218	19.3636	28.258	221.477	3.70172e-158
Q9H307	Q9H307	Pinin	PNN	27.7669	228385000	1	+	CEP70_NSF_Raf1_NSF	+	12	12	12	19.4	19.4	19.4	81.627	0	61.583	32.8159	101	2.54866	19.1617	3.5076	2.39424e-153
Q14978	Q14978	Nucleolar and coiled-body phosphoprotein 1	NOLC1	27.6067	204380000	1	+	CEP70_NSF_Raf1_NSF	+	14	14	14	19.7	19.7	19.7	73.602	0	48.208	33.326	134	18.7053	27.7751	190.319	1.34407e-151
Q6P1M0	Q6P1M0	Long-chain fatty acid transport protein 4	SLC27A4	27.4428	182440000	1	+	CEP70_NSF_Raf1_NSF	+	13	13	13	23.6	23.6	23.6	72.063	0	38.61	31.8393	52	16.698	27.6216	119.857	8.06625e-150
Q9HCS7	Q9HCS7	Pre-mRNA-splicing factor SYF1	XAB2	27.4176	179275000	1	+	CEP70_NSF_Raf1_NSF	+	9	9	9	13.8	13.8	13.8	100.01	0	15.494	32.0394	26	4.0102	23.3204	5.71091	1.51275e-149
P02765	P02765	Alpha-2-HS-glycoprotein;Alpha-2-HS-glycoprotein chain A;Alpha-2-HS-glycoprotein chain B	AHSG	27.2943	164585000	1	+	CEP70_NSF_Raf1_NSF	+	3	3	3	5.4	5.4	5.4	39.34	0	111.89	31.8668	68	22.5144	27.2732	457.55	3.23802e-148
Q06609	Q06609	DNA repair protein RAD51 homolog 1	RAD51	27.2874	163810000	1	+	CEP70_NSF_Raf1_NSF	+	5	5	5	18.9	18.9	18.9	36.966	0	19.414	31.9548	9	3.65512	22.8348	5.13261	3.83335e-148
P14174	P14174	Macrophage migration inhibitory factor	MIF	27.1729	151305000	1	+	CEP70_NSF_Raf1_NSF	+	2	2	2	17.4	17.4	17.4	12.476	0.0011705	4.9845	32.145	31	21.5083	27.2274	362.933	6.51179e-147
P11532	P11532	Dystrophin	DMD	27.0458	138550000	1	+	CEP70_NSF_Raf1_NSF	+	4	4	4	1.5	1.5	1.5	426.74	0.0034662	2.7837	32.6899	6	1.99999	17.9585	2.76375	1.48543e-145
Q9NX40	Q9NX40	OCIA domain-containing protein 1	OCIAD1	27.0417	138150000	1	+	CEP70_NSF_Raf1_NSF	+	11	11	11	49.4	49.4	49.4	27.626	0	36.211	31.9331	49	3.91943	22.6272	5.55986	1.64564e-145
Q12788	Q12788	Transducin beta-like protein 3	TBL3	27.0149	135610000	1	+	CEP70_NSF_Raf1_NSF	+	13	13	13	25.2	25.2	25.2	89.034	0	71.855	33.0434	66	2.34584	18.2685	3.23009	3.1745e-145
Q99436	Q99436	Proteasome subunit beta type-7	PSMB7	26.9772	132115000	1	+	CEP70_NSF_Raf1_NSF	+	3	3	3	13.4	13.4	13.4	29.965	0	47.699	31.1441	39	2.67454	18.9404	3.68213	7.99187e-145
P30414	P30414	NK-tumor recognition protein;Putative peptidyl-prolyl cis-trans isomerase	NKTR	26.953	129915000	1	+	CEP70_NSF_Raf1_NSF	+	22	22	22	20.5	20.5	20.5	165.67	0	160.57	34.2808	126	21.2186	26.9923	339.505	1.44626e-144
O00193	O00193	Small acidic protein	SMAP	26.9264	127540000	1	+	CEP70_NSF_Raf1_NSF	+	5	5	5	35.5	35.5	35.5	20.332	0	198.35	31.7906	23	19.5531	26.9477	231.357	2.77323e-144
Q8NFC6	Q8NFC6	Biorientation of chromosomes in cell division protein 1-like 1	BOD1L1	26.8791	123425000	1	+	CEP70_NSF_Raf1_NSF	+	8	8	8	3.6	3.6	3.6	330.46	0	8.0011	31.3417	47	22.1762	26.9141	423.269	8.80859e-144
O75683	O75683	Surfeit locus protein 6	SURF6	26.8422	120310000	1	+	CEP70_NSF_Raf1_NSF	+	9	9	9	35.7	35.7	35.7	41.45	0	285.87	32.6856	38	2.29574	17.9784	3.1621	2.16509e-143
P08240	P08240	Signal recognition particle receptor subunit alpha	SRPR	26.6465	105050000	1	+	CEP70_NSF_Raf1_NSF	+	6	6	6	15.7	15.7	15.7	69.81	0	25.214	31.3002	45	3.71915	22.2657	5.23445	2.50595e-141
Q5VT06	Q5VT06	Centrosome-associated protein 350	CEP350	26.6426	104765000	1	+	CEP70_NSF_Raf1_NSF	+	8	8	8	4.1	4.1	4.1	350.93	0	15.192	31.4407	8	1.34089	13.3688	1.86851	2.75519e-141
O95159	O95159	Zinc finger protein-like 1	ZFPL1	26.5958	101423000	1	+	CEP70_NSF_Raf1_NSF	+	3	3	3	12.9	12.9	12.9	34.114	0	8.2453	30.4897	14	19.2232	26.5682	214.427	8.53366e-141
Q96BD8	Q96BD8	Spindle and kinetochore-associated protein 1	SKA1	26.5625	99108500	1	+	CEP70_NSF_Raf1_NSF	+	3	3	3	14.1	14.1	14.1	29.484	0	142.4	30.8507	26	2.42222	17.9569	3.33412	1.9058e-140
P26358	P26358	DNA (cytosine-5)-methyltransferase 1	DNMT1	26.475	93274000	1	+	CEP70_NSF_Raf1_NSF	+	15	15	15	11.6	11.6	11.6	183.16	0	28.648	31.254	54	2.39141	17.9076	3.29209	1.56793e-139
Q9Y2S6	Q9Y2S6	Translation machinery-associated protein 7	TMA7	26.4603	92330500	1	+	CEP70_NSF_Raf1_NSF	+	5	5	5	40.6	40.6	40.6	7.0662	0	20.325	31.1195	35	19.1969	26.5432	213.133	2.23045e-139
Q9H5H4	Q9H5H4	Zinc finger protein 768	ZNF768	26.4245	90068000	1	+	CEP70_NSF_Raf1_NSF	+	11	11	11	25	25	25	60.228	0	35.013	31.5827	48	19.3848	26.5145	222.562	5.26701e-139
Q14241	Q14241	Transcription elongation factor B polypeptide 3	TCEB3	26.4221	89915500	1	+	CEP70_NSF_Raf1_NSF	+	13	13	13	18.2	18.2	18.2	89.908	0	39.934	31.8806	41	2.57909	18.3645	3.54962	5.5852e-139
Q6NVY1	Q6NVY1	3-hydroxyisobutyryl-CoA hydrolase, mitochondrial	HIBCH	26.3818	87443500	1	+	CEP70_NSF_Raf1_NSF	+	6	6	6	16.1	16.1	16.1	43.482	0	7.7154	31.1185	32	2.37231	17.7846	3.26608	1.46454e-138
Q9Y394	Q9Y394	Dehydrogenase/reductase SDR family member 7	DHRS7	26.3805	87362000	1	+	CEP70_NSF_Raf1_NSF	+	4	4	4	12.7	12.7	12.7	38.298	0	13.069	31.0604	16	2.29578	17.6654	3.16216	1.51247e-138
Q5VWN6	Q5VWN6	Protein FAM208B	FAM208B	26.3407	84983500	1	+	CEP70_NSF_Raf1_NSF	+	8	8	8	4.9	4.9	4.9	268.84	0	13.131	31.1122	25	1.33759	13.174	1.86389	3.92271e-138
P51587	P51587	Breast cancer type 2 susceptibility protein	BRCA2	26.3389	84880000	1	+	CEP70_NSF_Raf1_NSF	+	7	7	7	3.3	3.3	3.3	384.2	0	24.047	31.0591	31	3.59187	21.9327	5.033	4.09119e-138
Q96TA2	Q96TA2	ATP-dependent zinc metalloprotease YME1L1	YME1L1	26.3386	84862000	1	+	CEP70_NSF_Raf1_NSF	+	8	8	8	16.8	16.8	16.8	86.454	0	22.321	30.4551	16	3.59928	21.9236	5.0446	4.12115e-138
Q8N954	Q8N954	G patch domain-containing protein 11	GPATCH11	26.2952	82349000	1	+	CEP70_NSF_Raf1_NSF	+	4	4	4	19.6	19.6	19.6	33.277	0	51.326	31.1747	46	19.0831	26.3138	207.618	1.16145e-137
Q9HCU5	Q9HCU5	Prolactin regulatory element-binding protein	PREB	26.2951	82340500	1	+	CEP70_NSF_Raf1_NSF	+	5	5	5	23.3	23.3	23.3	45.468	0	13.528	31.1472	27	2.31529	17.5543	3.1886	1.16558e-137
P41236;Q6NXS1	P41236;Q6NXS1	Protein phosphatase inhibitor 2;Protein phosphatase inhibitor 2-like protein 3	PPP1R2;PPP1R2P3	26.2653	80658500	1	+	CEP70_NSF_Raf1_NSF	+	3	3	3	17.6	17.6	17.6	23.015	0	12.523	30.9969	32	20.4602	26.2856	285.102	2.37173e-137
P22413	P22413	Ectonucleotide pyrophosphatase/phosphodiesterase family member 1;Alkaline phosphodiesterase I;Nucleotide pyrophosphatase	ENPP1	26.2259	78486000	1	+	CEP70_NSF_Raf1_NSF	+	5	5	5	9.1	9.1	9.1	104.92	0	36.048	30.2136	18	18.509	26.164	181.907	6.06305e-137
Q9NQ55	Q9NQ55	Suppressor of SWI4 1 homolog	PPAN	26.2021	77201000	1	+	CEP70_NSF_Raf1_NSF	+	15	15	15	51.2	51.2	51.2	53.193	0	270.86	33.4459	103	16.3931	26.0651	111.726	1.06863e-136
Q9H2G2	Q9H2G2	STE20-like serine/threonine-protein kinase	SLK	26.1956	76852000	1	+	CEP70_NSF_Raf1_NSF	+	6	6	6	6.2	6.2	6.2	142.69	0	14.271	30.9794	31	20.0867	26.1623	261.603	1.24838e-136
P62140	P62140	Serine/threonine-protein phosphatase PP1-beta catalytic subunit	PPP1CB	26.1918	76653000	1	+	CEP70_NSF_Raf1_NSF	+	12	4	4	39.8	15.6	15.6	37.186	0	11.955	31.3994	28	1.33898	13.1108	1.86583	1.3645e-136
Q9BY42	Q9BY42	Protein RTF2 homolog	RTFDC1	26.1915	76635500	1	+	CEP70_NSF_Raf1_NSF	+	3	3	3	13.4	13.4	13.4	33.886	0	7.021	30.6101	9	2.41315	17.7463	3.32175	1.37525e-136
Q9BYG3	Q9BYG3	MKI67 FHA domain-interacting nucleolar phosphoprotein	NIFK	26.1516	74543500	1	+	CEP70_NSF_Raf1_NSF	+	14	14	14	54.6	54.6	54.6	34.222	0	217.97	32.3662	70	1.37233	13.4123	1.91247	3.55143e-136
P35659	P35659	Protein DEK	DEK	26.0802	70947500	1	+	CEP70_NSF_Raf1_NSF	+	7	7	7	17.9	17.9	17.9	42.674	0	9.8384	31.0234	12	18.1957	26.1701	169.242	1.92692e-135
P63218	P63218	Guanine nucleotide-binding protein G(I)/G(S)/G(O) subunit gamma-5	GNG5	26.0692	70407000	1	+	CEP70_NSF_Raf1_NSF	+	7	7	7	91.2	91.2	91.2	7.3184	0	139.08	31.4745	39	3.60338	21.7395	5.05104	2.50193e-135
P54725	P54725	UV excision repair protein RAD23 homolog A	RAD23A	26.0684	70369000	1	+	CEP70_NSF_Raf1_NSF	+	3	2	2	7.4	5.2	5.2	39.609	0.0018031	3.5077	30.6979	31	2.29579	17.4519	3.16218	2.54855e-135
P55081	P55081	Microfibrillar-associated protein 1	MFAP1	26.0588	69901000	1	+	CEP70_NSF_Raf1_NSF	+	2	2	2	6.2	6.2	6.2	51.958	0.00040388	5.6866	30.4587	21	3.89402	22.047	5.51798	3.20046e-135
P78316	P78316	Nucleolar protein 14	NOP14	26.0568	69803500	1	+	CEP70_NSF_Raf1_NSF	+	5	5	5	9.5	9.5	9.5	97.667	0	6.6096	30.9571	5	20.0002	25.988	256.445	3.35664e-135
Q8NBX0	Q8NBX0	Saccharopine dehydrogenase-like oxidoreductase	SCCPDH	26.0178	67943500	1	+	CEP70_NSF_Raf1_NSF	+	5	5	5	21.7	21.7	21.7	47.151	0	16.255	31.0863	21	2.35343	17.492	3.2404	8.43098e-135
P80303	P80303	Nucleobindin-2;Nesfatin-1	NUCB2	26.0149	67804500	1	+	CEP70_NSF_Raf1_NSF	+	4	4	4	11.2	11.2	11.2	50.222	0	12.539	31.138	5	2.2955	17.4805	3.16178	9.0403e-135
Q5T3I0	Q5T3I0	G patch domain-containing protein 4	GPATCH4	26.0001	67112500	1	+	CEP70_NSF_Raf1_NSF	+	11	11	11	28.5	28.5	28.5	50.381	0	162.43	31.6909	44	18.4873	26.0446	180.998	1.28211e-134
Q99442	Q99442	Translocation protein SEC62	SEC62	25.9998	67101500	1	+	CEP70_NSF_Raf1_NSF	+	4	4	4	9.5	9.5	9.5	45.861	0	13.771	30.0948	23	18.6008	25.8494	185.793	1.28929e-134
Q06587	Q06587	E3 ubiquitin-protein ligase RING1	RING1	25.9972	66978500	1	+	CEP70_NSF_Raf1_NSF	+	5	5	3	16.5	16.5	9.1	42.429	0	8.6341	31.1728	20	2.31049	17.3904	3.18209	1.37242e-134
Q8N999	Q8N999	Uncharacterized protein C12orf29	C12orf29	25.9816	66259000	1	+	CEP70_NSF_Raf1_NSF	+	2	2	2	7.4	7.4	7.4	37.49	0.0031326	2.8993	31.1786	27	16.3044	25.8438	109.466	1.98216e-134
Q32MZ4	Q32MZ4	Leucine-rich repeat flightless-interacting protein 1	LRRFIP1	25.973	65865500	1	+	CEP70_NSF_Raf1_NSF	+	10	10	9	16.1	16.1	14.6	89.252	0	150.42	30.8477	50	2.38722	17.5035	3.28639	2.4275e-134
P31949	P31949	Protein S100-A11;Protein S100-A11, N-terminally processed	S100A11	25.9421	64469000	1	+	CEP70_NSF_Raf1_NSF	+	3	3	3	28.6	28.6	28.6	11.74	0.00041118	6.0764	30.7179	14	3.56947	21.7485	4.99795	5.02981e-134
Q8TEM1	Q8TEM1	Nuclear pore membrane glycoprotein 210	NUP210	25.9116	63121000	1	+	CEP70_NSF_Raf1_NSF	+	7	7	7	5.6	5.6	5.6	205.11	0	11.163	30.6756	20	2.35917	17.4295	3.24821	1.03077e-133
O60264;P28370	O60264	SWI/SNF-related matrix-associated actin-dependent regulator of chromatin subfamily A member 5	SMARCA5	25.9058	62866500	1	+	CEP70_NSF_Raf1_NSF	+	8	8	8	10.1	10.1	10.1	121.9	0	15.463	30.7021	26	2.3911	17.4883	3.29168	1.18222e-133
Q15005	Q15005	Signal peptidase complex subunit 2	SPCS2	25.9022	62711500	1	+	CEP70_NSF_Raf1_NSF	+	3	3	3	16.4	16.4	16.4	25.003	0	7.8521	30.6864	20	2.35668	17.3664	3.24483	1.28548e-133
O00139	O00139	Kinesin-like protein KIF2A	KIF2A	25.8995	62591500	1	+	CEP70_NSF_Raf1_NSF	+	10	10	10	16.9	16.9	16.9	79.954	0	18.085	31.1375	16	3.7585	21.8036	5.29756	1.37179e-133
Q8TAQ2	Q8TAQ2	SWI/SNF complex subunit SMARCC2	SMARCC2	25.8784	61685500	1	+	CEP70_NSF_Raf1_NSF	+	15	7	7	14.2	8.8	8.8	132.88	0	55.414	31.0697	38	2.32678	17.3323	3.2042	2.24904e-133
Q08170	Q08170	Serine/arginine-rich splicing factor 4	SRSF4	25.8677	61229000	1	+	CEP70_NSF_Raf1_NSF	+	8	4	4	18.2	12.6	12.6	56.678	0	20.053	31.0345	21	3.68148	21.7998	5.1744	2.89268e-133
O15234	O15234	Protein CASC3	CASC3	25.8537	60636000	1	+	CEP70_NSF_Raf1_NSF	+	5	5	5	9	9	9	76.277	0	9.7165	31.4704	16	3.55188	21.4871	4.9705	4.0222e-133
O14893	O14893	Gem-associated protein 2	GEMIN2	25.8406	60088500	1	+	CEP70_NSF_Raf1_NSF	+	5	5	5	21.8	21.8	21.8	31.585	0	10.288	30.6737	12	3.57008	21.5661	4.9989	5.46759e-133
O60476	O60476	Mannosyl-oligosaccharide 1,2-alpha-mannosidase IB	MAN1A2	25.8359	59894000	1	+	CEP70_NSF_Raf1_NSF	+	4	4	4	9	9	9	73.003	0	7.1497	29.8089	11	3.56782	21.5096	4.99536	6.1015e-133
Q96F63	Q96F63	Coiled-coil domain-containing protein 97	CCDC97	25.7888	57970500	1	+	CEP70_NSF_Raf1_NSF	+	4	4	4	19.2	19.2	19.2	38.946	0	10.005	30.4667	8	1.34239	12.9694	1.87062	1.83936e-132
Q9HAU0	Q9HAU0	Pleckstrin homology domain-containing family A member 5	PLEKHA5	25.7558	56658000	1	+	CEP70_NSF_Raf1_NSF	+	4	4	4	4.7	4.7	4.7	127.46	0	6.509	29.8214	3	2.29586	17.1956	3.16226	3.98456e-132
Q15286	Q15286	Ras-related protein Rab-35	RAB35	25.7375	55943500	1	+	CEP70_NSF_Raf1_NSF	+	6	6	6	33.3	33.3	33.3	23.025	0	14.753	30.8705	24	3.57053	21.4804	4.9996	6.1125e-132
O75781	O75781	Paralemmin-1	PALM	25.7367	55913000	1	+	CEP70_NSF_Raf1_NSF	+	5	5	5	15.8	15.8	15.8	42.075	0	43.699	30.8725	26	3.56752	21.5648	4.9949	6.22576e-132
Q07812	Q07812	Apoptosis regulator BAX	BAX	25.7342	55818000	1	+	CEP70_NSF_Raf1_NSF	+	4	4	4	25.5	25.5	25.5	21.184	0	10.692	30.6847	19	2.30988	17.2478	3.18127	6.59323e-132
Q12996	Q12996	Cleavage stimulation factor subunit 3	CSTF3	25.706	54737500	1	+	CEP70_NSF_Raf1_NSF	+	7	7	7	16.5	16.5	16.5	82.921	0	15.883	30.5941	10	21.0793	25.7025	328.794	1.27363e-131
Q8IZT6	Q8IZT6	Abnormal spindle-like microcephaly-associated protein	ASPM	25.6941	54286000	1	+	CEP70_NSF_Raf1_NSF	+	4	4	4	1.8	1.8	1.8	409.8	0.00040917	5.9732	29.3853	8	19.1346	25.7473	210.098	1.68312e-131
Q8IZ83	Q8IZ83	Aldehyde dehydrogenase family 16 member A1	ALDH16A1	25.6673	53286000	1	+	CEP70_NSF_Raf1_NSF	+	4	4	4	6.1	6.1	6.1	85.126	0	14.478	30.0226	15	3.57066	21.4276	4.9998	3.14542e-131
E9PRG8	E9PRG8	Uncharacterized protein C11orf98	C11orf98	25.6602	53026000	1	+	CEP70_NSF_Raf1_NSF	+	4	4	4	39	39	39	14.234	0	11.233	31.2058	21	2.25988	17.0075	3.11356	3.70749e-131
P18031	P18031	Tyrosine-protein phosphatase non-receptor type 1	PTPN1	25.6452	52477500	1	+	CEP70_NSF_Raf1_NSF	+	4	4	4	10.3	10.3	10.3	49.966	0	16.794	30.4562	10	19.947	25.735	253.325	5.25764e-131
Q9Y3D3	Q9Y3D3	28S ribosomal protein S16, mitochondrial	MRPS16	25.6413	52337500	1	+	CEP70_NSF_Raf1_NSF	+	3	3	3	39.4	39.4	39.4	15.345	0	9.2868	30.827	11	1.37088	13.0341	1.91045	5.75097e-131
Q8TD19	Q8TD19	Serine/threonine-protein kinase Nek9	NEK9	25.6364	52157000	1	+	CEP70_NSF_Raf1_NSF	+	3	3	3	4.3	4.3	4.3	107.17	0	8.5569	30.4907	35	1.32387	12.8068	1.84463	6.45828e-131
Q9H5V9	Q9H5V9	UPF0428 protein CXorf56	CXorf56	25.6284	51869000	1	+	CEP70_NSF_Raf1_NSF	+	3	3	3	11.3	11.3	11.3	25.624	0.0014766	3.8987	30.6325	2	1.36377	12.9771	1.90051	7.77778e-131
P82675	P82675	28S ribosomal protein S5, mitochondrial	MRPS5	25.6198	51563000	1	+	CEP70_NSF_Raf1_NSF	+	3	3	3	6.7	6.7	6.7	48.006	0.0034614	2.758	30.3996	8	2.11071	17.2832	2.91245	9.48591e-131
Q99700	Q99700	Ataxin-2	ATXN2	25.6189	51529000	1	+	CEP70_NSF_Raf1_NSF	+	5	5	5	5.6	5.6	5.6	140.28	0	9.9846	30.391	5	3.57053	21.4149	4.99959	9.69821e-131
Q9Y4J8;O60941	Q9Y4J8	Dystrobrevin alpha	DTNA	25.5984	50803500	1	+	CEP70_NSF_Raf1_NSF	+	3	3	3	5.7	5.7	5.7	83.9	0	12.658	30.2922	2	2.29462	17.2539	3.16058	1.56032e-130
Q9UN81	Q9UN81	LINE-1 retrotransposable element ORF1 protein	L1RE1	25.5739	49947000	1	+	CEP70_NSF_Raf1_NSF	+	3	3	3	9.2	9.2	9.2	40.055	0.0087662	2.1073	30.6616	6	3.62106	21.3506	5.07884	2.75834e-130
Q9GZP4	Q9GZP4	PITH domain-containing protein 1	PITHD1	25.567	49708500	1	+	CEP70_NSF_Raf1_NSF	+	3	3	3	19.9	19.9	19.9	24.178	0	17.141	30.7666	29	2.34542	17.2428	3.22952	3.2378e-130
Q6ZW33	Q6ZW33	MICAL C-terminal-like protein	MICALCL	25.5451	48959000	1	+	CEP70_NSF_Raf1_NSF	+	3	3	3	4.6	4.6	4.6	77.276	0.0037581	2.6252	30.3165	21	2.33689	17.1531	3.21792	5.38376e-130
Q969S3	Q969S3	Zinc finger protein 622	ZNF622	25.5296	48438000	1	+	CEP70_NSF_Raf1_NSF	+	4	4	4	10.1	10.1	10.1	54.271	0	11.16	30.1682	29	20.1343	25.6479	264.492	7.69964e-130
Q13363	Q13363	C-terminal-binding protein 1	CTBP1	25.5192	48089000	1	+	CEP70_NSF_Raf1_NSF	+	7	4	4	20.5	12.5	12.5	47.535	0	9.1863	30.5917	10	1.33784	12.7591	1.86424	9.80513e-130
Q8NB50;Q6AZW8;P51786;A6NDX5	Q8NB50	Zinc finger protein 62 homolog	ZFP62	25.5161	47985000	1	+	CEP70_NSF_Raf1_NSF	+	11	11	7	18.1	18.1	10.4	102.51	0	33.118	30.7754	44	14.4244	25.5074	70.9664	1.05405e-129
Q8IVM0	Q8IVM0	Coiled-coil domain-containing protein 50	CCDC50	25.5141	47919500	1	+	CEP70_NSF_Raf1_NSF	+	5	5	5	21.6	21.6	21.6	35.822	0	22.851	30.0234	23	21.0103	25.6076	323.607	1.10327e-129
Q8NC56	Q8NC56	LEM domain-containing protein 2	LEMD2	25.5098	47775000	1	+	CEP70_NSF_Raf1_NSF	+	3	3	3	7.2	7.2	7.2	56.974	0.001487	4.0139	29.3617	10	3.56425	21.3075	4.98979	1.22044e-129
Q49A26	Q49A26	Putative oxidoreductase GLYR1	GLYR1	25.5026	47539000	1	+	CEP70_NSF_Raf1_NSF	+	4	4	4	12.7	12.7	12.7	60.547	0	12.643	30.3994	8	19.3234	25.4512	219.437	1.43992e-129
Q8IUF8	Q8IUF8	Bifunctional lysine-specific demethylase and histidyl-hydroxylase MINA	MINA	25.4826	46884000	1	+	CEP70_NSF_Raf1_NSF	+	6	6	6	19.6	19.6	19.6	52.8	0	15.203	30.4689	51	3.80551	21.4631	5.37347	2.2883e-129
Q14766	Q14766	Latent-transforming growth factor beta-binding protein 1	LTBP1	25.463	46251000	1	+	CEP70_NSF_Raf1_NSF	+	8	8	8	7.7	7.7	7.7	186.79	0	22.381	30.4018	32	2.2957	17.0482	3.16205	3.60122e-129
Q9UNZ5	Q9UNZ5	Leydig cell tumor 10 kDa protein homolog	C19orf53	25.4504	45848000	1	+	CEP70_NSF_Raf1_NSF	+	4	4	4	26.3	26.3	26.3	10.576	0	9.0273	30.5325	10	18.1598	25.4736	167.847	4.82111e-129
P25490	P25490	Transcriptional repressor protein YY1	YY1	25.4473	45752000	1	+	CEP70_NSF_Raf1_NSF	+	8	8	8	20.3	20.3	20.3	44.712	0	48.477	30.3775	28	3.58169	21.2353	5.01705	5.16983e-129
P46063	P46063	ATP-dependent DNA helicase Q1	RECQL	25.4444	45660500	1	+	CEP70_NSF_Raf1_NSF	+	7	7	7	20.3	20.3	20.3	73.457	0	59.18	30.793	15	1.32833	12.7385	1.85089	5.52667e-129
P50579	P50579	Methionine aminopeptidase 2	METAP2	25.4303	45216000	1	+	CEP70_NSF_Raf1_NSF	+	4	4	4	12.3	12.3	12.3	52.891	0	12.127	30.2598	9	1.3124	12.6294	1.82849	7.65566e-129
Q9BZJ0	Q9BZJ0	Crooked neck-like protein 1	CRNKL1	25.4225	44972000	1	+	CEP70_NSF_Raf1_NSF	+	7	7	7	9.3	9.3	9.3	100.45	0	16.504	30.9271	28	1.35997	12.9281	1.89521	9.16717e-129
Q9Y3D7	Q9Y3D7	Mitochondrial import inner membrane translocase subunit TIM16	PAM16	25.4216	44942000	1	+	CEP70_NSF_Raf1_NSF	+	3	3	3	33.6	33.6	33.6	13.825	0	19.597	30.6919	20	2.02646	16.9604	2.79928	9.37321e-129
O14908	O14908	PDZ domain-containing protein GIPC1	GIPC1	25.4184	44843500	1	+	CEP70_NSF_Raf1_NSF	+	6	6	6	26.7	26.7	26.7	36.049	0	19.412	30.1449	12	2.07381	17.0484	2.86285	1.00832e-128
L0R8F8	L0R8F8		SMCR7L	25.4071	44495000	1	+	CEP70_NSF_Raf1_NSF	+	2	2	2	28.6	28.6	28.6	8.4447	0.0021591	3.4522	30.0461	13	1.36671	13.0244	1.90462	1.3073e-128
Q9Y277	Q9Y277	Voltage-dependent anion-selective channel protein 3	VDAC3	25.4046	44417500	1	+	CEP70_NSF_Raf1_NSF	+	4	4	4	22.3	22.3	22.3	30.658	0	13.221	30.1885	21	2.26942	16.8722	3.12646	1.38533e-128
Q9Y570	Q9Y570	Protein phosphatase methylesterase 1	PPME1	25.3946	44109500	1	+	CEP70_NSF_Raf1_NSF	+	2	2	2	9.6	9.6	9.6	42.315	0	6.9537	30.2296	8	1.35676	12.8619	1.89072	1.74609e-128
Q8WUY8	Q8WUY8	N-acetyltransferase 14	NAT14	25.3938	44084500	1	+	CEP70_NSF_Raf1_NSF	+	4	4	4	26.7	26.7	26.7	21.65	0	29.93	30.285	21	1.32244	12.706	1.84262	1.77934e-128
Q9NW64	Q9NW64	Pre-mRNA-splicing factor RBM22	RBM22	25.3893	43947500	1	+	CEP70_NSF_Raf1_NSF	+	7	7	7	21.9	21.9	21.9	46.895	0	12.974	30.305	7	2.29558	17.0301	3.16189	1.97334e-128
Q8IVS2	Q8IVS2	Malonyl-CoA-acyl carrier protein transacylase, mitochondrial	MCAT	25.3796	43655000	1	+	CEP70_NSF_Raf1_NSF	+	5	5	5	21	21	21	42.961	0	54.409	30.3134	21	3.53068	21.0681	4.93753	2.46393e-128
Q15928;Q03923;Q96N22;P17038;B4DXR9;Q8IYX0;P0CB33;Q3SXZ3;Q8IYB9;Q8TF20;Q49A33;A6NP11	Q15928;Q03923;Q96N22;P17038;B4DXR9;Q8IYX0;P0CB33	Zinc finger protein 141;Zinc finger protein 85;Zinc finger protein 681;Zinc finger protein 43;Zinc finger protein 732;Zinc finger protein 679;Putative zinc finger protein 735	ZNF141;ZNF85;ZNF681;ZNF43;ZNF732;ZNF679;ZNF735	25.3681	43306500	1	+	CEP70_NSF_Raf1_NSF	+	6	5	2	15.2	8.9	5.1	55.249	0	17.628	31.908	17	2.2947	17.1815	3.16069	3.21577e-128
Q66GS9	Q66GS9	Centrosomal protein of 135 kDa	CEP135	25.3543	42894000	1	+	CEP70_NSF_Raf1_NSF	+	2	2	2	1.8	1.8	1.8	133.49	0.0037775	2.6789	29.6262	1	19.8792	25.2713	249.399	4.41904e-128
Q9UK61	Q9UK61	Protein FAM208A	FAM208A	25.3443	42598000	1	+	CEP70_NSF_Raf1_NSF	+	6	6	6	3.8	3.8	3.8	189.03	0	7.1184	30.2174	11	2.29579	16.9492	3.16218	5.56116e-128
Q969R5	Q969R5	Lethal(3)malignant brain tumor-like protein 2	L3MBTL2	25.3395	42456500	1	+	CEP70_NSF_Raf1_NSF	+	4	4	4	6.7	6.7	6.7	79.109	0.00040502	5.7723	29.8314	13	3.57059	21.1483	4.9997	6.2105e-128
O95785	O95785	Protein Wiz	WIZ	25.3266	42078500	1	+	CEP70_NSF_Raf1_NSF	+	3	3	3	2.8	2.8	2.8	178.67	0.00039936	5.448	30.2159	5	2.34273	17.0042	3.22585	8.3554e-128
Q9UMX5	Q9UMX5	Neudesin	NENF	25.2904	41037500	1	+	CEP70_NSF_Raf1_NSF	+	3	3	3	25.6	25.6	25.6	18.856	0	15.316	29.9326	7	2.01237	16.8392	2.78037	1.91664e-127
O75027	O75027	ATP-binding cassette sub-family B member 7, mitochondrial	ABCB7	25.2716	40504000	1	+	CEP70_NSF_Raf1_NSF	+	2	2	2	3.2	3.2	3.2	82.64	0.0021452	3.3749	29.0985	12	3.65742	21.1056	5.13624	2.95589e-127
Q8N4P3	Q8N4P3	Guanosine-3,5-bis(diphosphate) 3-pyrophosphohydrolase MESH1	HDDC3	25.2699	40458500	1	+	CEP70_NSF_Raf1_NSF	+	3	3	3	26.8	26.8	26.8	20.329	0	13.604	30.3541	3	3.60504	21.1836	5.05365	3.06789e-127
Q9BQ39	Q9BQ39	ATP-dependent RNA helicase DDX50	DDX50	25.2512	39936500	1	+	CEP70_NSF_Raf1_NSF	+	8	6	6	15.1	11.4	11.4	82.564	0	9.6343	29.8644	8	2.29583	16.8792	3.16223	4.71403e-127
Q9UPT5	Q9UPT5	Exocyst complex component 7	EXOC7	25.2424	39694000	1	+	CEP70_NSF_Raf1_NSF	+	3	3	3	5.6	5.6	5.6	83.381	0	6.3847	30.123	6	18.8086	25.3017	194.901	5.76563e-127
P63272	P63272	Transcription elongation factor SPT4	SUPT4H1	25.2318	39402500	1	+	CEP70_NSF_Raf1_NSF	+	2	2	2	19.7	19.7	19.7	13.193	0.0037658	2.6493	29.8359	7	3.5703	21.0095	4.99924	7.35591e-127
P11234	P11234	Ras-related protein Ral-B	RALB	25.2185	39040000	1	+	CEP70_NSF_Raf1_NSF	+	4	3	3	22.8	17.5	17.5	23.408	0.00039746	5.3362	30.378	17	2.1076	17.0231	2.90826	9.98233e-127
P07919;A0A096LP55	P07919;A0A096LP55	Cytochrome b-c1 complex subunit 6, mitochondrial;Cytochrome b-c1 complex subunit 6	UQCRH;UQCRHL	25.2134	38903000	1	+	CEP70_NSF_Raf1_NSF	+	2	2	2	48.4	48.4	48.4	10.739	0	37.16	30.1585	28	3.42636	20.7119	4.77681	1.12115e-126
Q8WX92	Q8WX92	Negative elongation factor B	NELFB	25.1923	38337500	1	+	CEP70_NSF_Raf1_NSF	+	7	7	7	16.2	16.2	16.2	65.697	0	16.52	30.3387	9	19.8738	25.2375	249.092	1.81775e-126
Q8NBQ5	Q8NBQ5	Estradiol 17-beta-dehydrogenase 11	HSD17B11	25.1918	38326500	1	+	CEP70_NSF_Raf1_NSF	+	5	5	5	25.7	25.7	25.7	32.935	0	15.416	29.6993	8	2.29493	17.0739	3.16101	1.83503e-126
Q13427	Q13427	Peptidyl-prolyl cis-trans isomerase G	PPIG	25.1781	37963500	1	+	CEP70_NSF_Raf1_NSF	+	4	4	4	5.4	5.4	5.4	88.616	0.0011334	4.4248	29.8816	8	3.57041	20.9859	4.99941	2.51158e-126
O14497	O14497	AT-rich interactive domain-containing protein 1A	ARID1A	25.1728	37824500	1	+	CEP70_NSF_Raf1_NSF	+	6	6	6	3.6	3.6	3.6	242.04	0	8.557	29.5187	6	20.3704	25.1725	279.269	2.83449e-126
O75380	O75380	NADH dehydrogenase [ubiquinone] iron-sulfur protein 6, mitochondrial	NDUFS6	25.1445	37088500	1	+	CEP70_NSF_Raf1_NSF	+	2	2	2	24.2	24.2	24.2	13.711	0	12.296	30.2209	25	2.29566	16.8674	3.16199	5.4154e-126
Q9Y263	Q9Y263	Phospholipase A-2-activating protein	PLAA	25.1435	37063500	1	+	CEP70_NSF_Raf1_NSF	+	8	8	8	13.5	13.5	13.5	87.156	0	10.789	29.8854	11	3.55058	20.9622	4.96849	5.53697e-126
Q9NT62	Q9NT62	Ubiquitin-like-conjugating enzyme ATG3	ATG3	25.1388	36944000	1	+	CEP70_NSF_Raf1_NSF	+	4	4	4	22.3	22.3	22.3	35.864	0	11.735	30.484	7	2.27109	16.7979	3.12872	6.15819e-126
P11441	P11441	Ubiquitin-like protein 4A	UBL4A	25.1342	36825500	1	+	CEP70_NSF_Raf1_NSF	+	3	3	3	22.9	22.9	22.9	17.776	0.0011637	4.8843	30.2879	18	3.54849	20.9685	4.96523	6.8448e-126
Q96S44	Q96S44	TP53-regulating kinase	TP53RK	25.1332	36799000	1	+	CEP70_NSF_Raf1_NSF	+	2	2	2	15.4	15.4	15.4	28.16	0	32.676	30.2598	31	1.99311	16.6273	2.75453	7.00906e-126
Q86VM9	Q86VM9	Zinc finger CCCH domain-containing protein 18	ZC3H18	25.1185	36428000	1	+	CEP70_NSF_Raf1_NSF	+	4	4	4	6.6	6.6	6.6	106.38	0	9.9875	30.1503	12	3.87519	21.266	5.48706	9.7824e-126
Q8WYQ5	Q8WYQ5	Microprocessor complex subunit DGCR8	DGCR8	25.1134	36297500	1	+	CEP70_NSF_Raf1_NSF	+	7	7	7	10.2	10.2	10.2	86.044	0	8.6488	30.194	7	16.5606	24.9909	116.123	1.10087e-125
Q96ST3	Q96ST3	Paired amphipathic helix protein Sin3a	SIN3A	25.0969	35886000	1	+	CEP70_NSF_Raf1_NSF	+	6	6	6	6.8	6.8	6.8	145.17	0	7.3792	29.7115	29	3.60008	20.9822	5.04587	1.60141e-125
Q9NVS9	Q9NVS9	Pyridoxine-5-phosphate oxidase	PNPO	25.0923	35772500	1	+	CEP70_NSF_Raf1_NSF	+	2	2	2	12.3	12.3	12.3	29.988	0.0037377	2.5603	29.3376	27	13.0894	24.5816	52.1459	1.77718e-125
O95197	O95197	Reticulon-3	RTN3	25.0888	35684500	1	+	CEP70_NSF_Raf1_NSF	+	2	2	2	4.8	4.8	4.8	112.61	0	56.034	30.2305	12	2.29562	16.8583	3.16194	1.92689e-125
Q9H0R4	Q9H0R4	Haloacid dehalogenase-like hydrolase domain-containing protein 2	HDHD2	25.084	35567000	1	+	CEP70_NSF_Raf1_NSF	+	2	2	2	16.2	16.2	16.2	28.536	0.0037491	2.5959	29.5615	11	1.34798	12.705	1.87844	2.14742e-125
Q16698	Q16698	2,4-dienoyl-CoA reductase, mitochondrial	DECR1	25.0788	35437000	1	+	CEP70_NSF_Raf1_NSF	+	2	2	2	10.4	10.4	10.4	36.067	0	6.2974	29.8576	1	2.29501	16.9165	3.16112	2.42189e-125
P49674;P48730	P49674;P48730	Casein kinase I isoform epsilon;Casein kinase I isoform delta	CSNK1E;CSNK1D	25.0786	35433500	1	+	CEP70_NSF_Raf1_NSF	+	4	4	4	11.8	11.8	11.8	47.315	0.0011503	4.6726	29.5675	11	2.09107	16.8623	2.88605	2.42979e-125
Q5JTV8	Q5JTV8	Torsin-1A-interacting protein 1	TOR1AIP1	25.0779	35416500	1	+	CEP70_NSF_Raf1_NSF	+	3	3	3	9.3	9.3	9.3	66.248	0	38.886	30.1846	25	2.29482	16.9966	3.16086	2.46828e-125
Q8N5W9	Q8N5W9	Filamin-interacting protein FAM101B	FAM101B	25.0685	35187000	1	+	CEP70_NSF_Raf1_NSF	+	2	2	2	21.5	21.5	21.5	22.882	0	12.552	29.8275	17	2.29575	16.806	3.16212	3.05568e-125
P49005	P49005	DNA polymerase delta subunit 2	POLD2	25.0548	34853000	1	+	CEP70_NSF_Raf1_NSF	+	4	4	4	13.6	13.6	13.6	51.289	0.0014837	3.9862	29.8164	2	3.5706	20.9386	4.99971	4.17872e-125
Q9UBP6	Q9UBP6	tRNA (guanine-N(7)-)-methyltransferase	METTL1	25.0451	34619000	1	+	CEP70_NSF_Raf1_NSF	+	3	3	3	17.8	17.8	17.8	31.471	0.0014815	3.9692	29.7995	3	3.78467	21.1432	5.33975	5.212e-125
Q5BKZ1	Q5BKZ1	DBIRD complex subunit ZNF326	ZNF326	25.0232	34098000	1	+	CEP70_NSF_Raf1_NSF	+	7	7	7	16.5	16.5	16.5	65.653	0	33.109	30.3306	29	2.29512	16.9244	3.16126	8.56837e-125
O75525	O75525	KH domain-containing, RNA-binding, signal transduction-associated protein 3	KHDRBS3	25.0193	34006500	1	+	CEP70_NSF_Raf1_NSF	+	3	3	3	11.3	11.3	11.3	38.799	0.0028349	3.1707	29.6172	4	2.29555	16.7936	3.16185	9.35677e-125
Q15006	Q15006	ER membrane protein complex subunit 2	EMC2	25.0187	33991500	1	+	CEP70_NSF_Raf1_NSF	+	3	3	3	13.5	13.5	13.5	34.833	0	6.7449	29.7348	13	2.29565	16.7671	3.16198	9.49311e-125
Q9UJU6	Q9UJU6	Drebrin-like protein	DBNL	25.013	33859000	1	+	CEP70_NSF_Raf1_NSF	+	6	6	6	19.3	19.3	19.3	48.207	0	57.622	30.1544	30	1.32651	12.5157	1.84834	1.07892e-124
Q6ULP2	Q6ULP2	Aftiphilin	AFTPH	24.9992	33535000	1	+	CEP70_NSF_Raf1_NSF	+	4	4	4	5.4	5.4	5.4	102.11	0	6.9405	29.1511	22	21.087	24.9973	329.376	1.47813e-124
Q9UL18;Q9HCK5	Q9UL18;Q9HCK5	Protein argonaute-1;Protein argonaute-4	AGO1;AGO4	24.9892	33303500	1	+	CEP70_NSF_Raf1_NSF	+	8	3	3	11.6	4.4	4.4	97.213	0.0028179	3.1127	29.6746	4	3.57061	20.8423	4.99972	1.85431e-124
P35610	P35610	Sterol O-acyltransferase 1	SOAT1	24.9852	33212000	1	+	CEP70_NSF_Raf1_NSF	+	2	2	2	5.8	5.8	5.8	64.734	0	6.5666	30.0329	11	2.29519	16.8666	3.16136	2.02898e-124
P48507	P48507	Glutamate--cysteine ligase regulatory subunit	GCLM	24.9837	33178500	1	+	CEP70_NSF_Raf1_NSF	+	3	3	3	14.2	14.2	14.2	30.727	0.0043919	2.5139	30.0534	1	19.9559	24.8771	253.841	2.09706e-124
Q9NPA8	Q9NPA8	Transcription and mRNA export factor ENY2	ENY2	24.9829	33158000	1	+	CEP70_NSF_Raf1_NSF	+	2	2	2	25.7	25.7	25.7	11.528	0.0011253	4.2415	29.9887	22	3.57073	20.8302	4.99991	2.13995e-124
P46108	P46108	Adapter molecule crk	CRK	24.9807	33109000	1	+	CEP70_NSF_Raf1_NSF	+	3	3	3	13.2	13.2	13.2	33.83	0	6.972	29.6681	13	3.56783	20.979	4.99538	2.24596e-124
Q8WUD4	Q8WUD4	Coiled-coil domain-containing protein 12	CCDC12	24.9779	33044000	1	+	CEP70_NSF_Raf1_NSF	+	2	2	2	15.7	15.7	15.7	19.181	0	14.944	29.6676	26	21.3183	24.9953	347.395	2.39513e-124
Q9Y291	Q9Y291	28S ribosomal protein S33, mitochondrial	MRPS33	24.9712	32892000	1	+	CEP70_NSF_Raf1_NSF	+	4	4	4	39.6	39.6	39.6	12.629	0.0004122	6.1505	30.0113	19	3.56987	20.7637	4.99856	2.78488e-124
O43402	O43402	ER membrane protein complex subunit 8	EMC8	24.9634	32714500	1	+	CEP70_NSF_Raf1_NSF	+	3	3	3	27.1	27.1	27.1	23.773	0	14.21	29.739	6	19.1635	24.9244	211.502	3.32384e-124
P55263	P55263	Adenosine kinase	ADK	24.9438	32272000	1	+	CEP70_NSF_Raf1_NSF	+	3	3	3	9.1	9.1	9.1	40.545	0.001149	4.6589	29.7301	4	18.9229	24.9015	200.102	5.18686e-124
Q05BV3	Q05BV3	Echinoderm microtubule-associated protein-like 5	EML5	24.9433	32261000	1	+	CEP70_NSF_Raf1_NSF	+	3	3	3	2.5	2.5	2.5	219.42	0.0031315	2.886	29.9157	5	2.16537	16.9717	2.98601	5.24497e-124
Q14118	Q14118	Dystroglycan;Alpha-dystroglycan;Beta-dystroglycan	DAG1	24.9092	31507000	1	+	CEP70_NSF_Raf1_NSF	+	2	2	2	2.6	2.6	2.6	97.44	0	6.4456	29.9286	12	2.29567	16.7087	3.16201	1.13496e-123
Q9NVM6	Q9NVM6	DnaJ homolog subfamily C member 17	DNAJC17	24.9025	31362500	1	+	CEP70_NSF_Raf1_NSF	+	2	2	2	7.9	7.9	7.9	34.687	0.0011416	4.5795	29.1927	2	19.3229	24.8036	219.411	1.31853e-123
Q12797;CON__tr|E5RHJ2|E5RHJ2_HUMAN;CON__tr|G3XAN5|G3XAN5_HUMAN;CON__tr|B7ZM96|B7ZM96_HUMAN;CON__tr|B4DQ07|B4DQ07_HUMAN;CON__tr|E5RG56|E5RG56_HUMAN;CON__tr|B3GQE5|B3GQE5_HUMAN	Q12797	Aspartyl/asparaginyl beta-hydroxylase	ASPH	24.8878	31044000	1	+	CEP70_NSF_Raf1_NSF	+	4	4	4	8	8	8	85.862	0	6.5133	29.9991	9	2.25335	16.4027	3.10473	1.83904e-123
Q15599	Q15599	Na(+)/H(+) exchange regulatory cofactor NHE-RF2	SLC9A3R2	24.862	30493000	1	+	CEP70_NSF_Raf1_NSF	+	2	2	2	8	8	8	37.413	0	8.3611	29.7353	8	3.57038	20.7793	4.99937	3.29558e-123
Q96EL2	Q96EL2	28S ribosomal protein S24, mitochondrial	MRPS24	24.8593	30437000	1	+	CEP70_NSF_Raf1_NSF	+	2	2	2	17.4	17.4	17.4	19.015	0.003137	2.9174	29.1583	1	2.29583	16.6134	3.16222	3.49875e-123
Q13206	Q13206	Probable ATP-dependent RNA helicase DDX10	DDX10	24.7998	29206000	1	+	CEP70_NSF_Raf1_NSF	+	20	20	20	28.5	28.5	28.5	100.89	0	319.29	33.338	99	2.32641	17.345	3.20369	1.33925e-122
O95425	O95425	Supervillin	SVIL	24.7916	29041500	1	+	CEP70_NSF_Raf1_NSF	+	7	7	7	4.1	4.1	4.1	247.74	0	20.002	29.3091	12	18.5786	24.8216	184.846	1.60887e-122
P55809	P55809	Succinyl-CoA:3-ketoacid coenzyme A transferase 1, mitochondrial	OXCT1	24.7845	28899000	1	+	CEP70_NSF_Raf1_NSF	+	5	5	5	15.6	15.6	15.6	56.157	0	25.528	29.6404	11	2.01409	16.3323	2.78268	1.88741e-122
A0FGR8	A0FGR8	Extended synaptotagmin-2	ESYT2	24.7615	28442500	1	+	CEP70_NSF_Raf1_NSF	+	4	4	4	5.6	5.6	5.6	102.36	0.004709	2.4858	29.6793	1	2.18119	16.1631	3.00732	3.16354e-122
Q5JRA6	Q5JRA6	Melanoma inhibitory activity protein 3	MIA3	24.7491	28198000	1	+	CEP70_NSF_Raf1_NSF	+	4	4	4	3.1	3.1	3.1	213.7	0.00040634	5.8362	29.5651	3	3.56968	20.6531	4.99828	4.18513e-122
Q08209;P16298	Q08209	Serine/threonine-protein phosphatase 2B catalytic subunit alpha isoform	PPP3CA	24.744	28099000	1	+	CEP70_NSF_Raf1_NSF	+	5	5	5	11.1	11.1	11.1	58.687	0.00040339	5.6656	29.938	9	1.32627	12.4312	1.84799	4.69049e-122
Q86YP4	Q86YP4	Transcriptional repressor p66-alpha	GATAD2A	24.735	27924500	1	+	CEP70_NSF_Raf1_NSF	+	4	3	3	10.4	8.7	8.7	68.062	0.00285	3.3063	29.6536	6	1.33456	12.4697	1.85964	5.73934e-122
Q2NKX8	Q2NKX8	DNA excision repair protein ERCC-6-like	ERCC6L	24.7139	27518500	1	+	CEP70_NSF_Raf1_NSF	+	3	3	3	3	3	3	141.1	0.0011732	5.0212	29.2232	10	3.61605	20.656	5.07096	9.22082e-122
Q99547	Q99547	M-phase phosphoprotein 6	MPHOSPH6	24.7016	27284000	1	+	CEP70_NSF_Raf1_NSF	+	8	8	8	35.6	35.6	35.6	19.024	0	161.72	31.6392	36	3.56912	20.6854	4.9974	1.21627e-121
O14949	O14949	Cytochrome b-c1 complex subunit 8	UQCRQ	24.6817	26911000	1	+	CEP70_NSF_Raf1_NSF	+	3	3	3	37.8	37.8	37.8	9.9062	0.0011411	4.5667	29.6588	15	17.8928	24.6547	157.837	1.8981e-121
Q5T4S7	Q5T4S7	E3 ubiquitin-protein ligase UBR4	UBR4	24.6722	26735000	1	+	CEP70_NSF_Raf1_NSF	+	4	4	4	1.4	1.4	1.4	573.83	0	19.002	29.3422	15	3.56962	20.6155	4.99818	2.34637e-121
Q15836	Q15836	Vesicle-associated membrane protein 3	VAMP3	24.6677	26652000	1	+	CEP70_NSF_Raf1_NSF	+	3	3	2	53	53	29	11.309	0	14.323	29.9851	22	2.29475	16.7284	3.16076	2.5943e-121
O95470	O95470	Sphingosine-1-phosphate lyase 1	SGPL1	24.6461	26254500	1	+	CEP70_NSF_Raf1_NSF	+	4	4	4	9.5	9.5	9.5	63.523	0.00041	6.013	29.4134	9	2.12867	16.7613	2.93661	4.21426e-121
Q6P5R6	Q6P5R6	60S ribosomal protein L22-like 1	RPL22L1	24.6441	26218000	1	+	CEP70_NSF_Raf1_NSF	+	5	2	2	29.5	19.7	19.7	14.606	0.0087691	2.1099	29.5153	4	3.57058	20.5769	4.99968	4.40771e-121
P53365	P53365	Arfaptin-2	ARFIP2	24.6429	26197500	1	+	CEP70_NSF_Raf1_NSF	+	2	2	2	8.2	8.2	8.2	37.855	0	7.5101	29.6264	3	1.35695	12.5196	1.89099	4.52045e-121
Q9NUQ6	Q9NUQ6	SPATS2-like protein	SPATS2L	24.6388	26123000	1	+	CEP70_NSF_Raf1_NSF	+	3	3	3	8.6	8.6	8.6	61.728	0	13.077	29.9035	27	2.2956	16.5398	3.16191	4.95548e-121
Q8WWI1	Q8WWI1	LIM domain only protein 7	LMO7	24.6148	25691500	1	+	CEP70_NSF_Raf1_NSF	+	4	4	4	3.4	3.4	3.4	192.69	0	14.177	29.2362	6	2.29585	16.4348	3.16226	8.47887e-121
O60488	O60488	Long-chain-fatty-acid--CoA ligase 4	ACSL4	24.6142	25681000	1	+	CEP70_NSF_Raf1_NSF	+	4	2	2	8	3.9	3.9	79.187	0.0014925	4.1012	29.1938	20	19.5801	24.6799	232.798	8.59162e-121
Q13601	Q13601	KRR1 small subunit processome component homolog	KRR1	24.6107	25618000	1	+	CEP70_NSF_Raf1_NSF	+	9	9	9	32.3	32.3	32.3	43.664	0	26.313	32.0231	30	1.38514	12.7892	1.93031	9.29942e-121
Q9UGP4	Q9UGP4	LIM domain-containing protein 1	LIMD1	24.5737	24969500	1	+	CEP70_NSF_Raf1_NSF	+	3	3	3	6.7	6.7	6.7	72.189	0	21.613	28.8382	14	25.0698	24.5963	824.108	2.1233e-120
Q9H0C8	Q9H0C8	Integrin-linked kinase-associated serine/threonine phosphatase 2C	ILKAP	24.5602	24737000	1	+	CEP70_NSF_Raf1_NSF	+	4	4	4	13.3	13.3	13.3	42.906	0.0011329	4.4101	29.2355	1	3.56803	20.5562	4.99569	2.86882e-120
P45973	P45973	Chromobox protein homolog 5	CBX5	24.4297	22597500	1	+	CEP70_NSF_Raf1_NSF	+	2	2	2	12.6	12.6	12.6	22.225	0.002809	3.0725	28.5972	1	2.29387	16.5548	3.15957	5.22113e-119
Q5T440	Q5T440	Putative transferase CAF17, mitochondrial	IBA57	24.4154	22374500	1	+	CEP70_NSF_Raf1_NSF	+	3	3	3	13.8	13.8	13.8	38.155	0	22.655	30.1097	15	1.96067	16.0989	2.71101	7.16951e-119
O95487	O95487	Protein transport protein Sec24B	SEC24B	24.4071	22246500	1	+	CEP70_NSF_Raf1_NSF	+	3	3	3	3.5	3.5	3.5	137.42	0	11.864	28.5526	19	2.29578	16.339	3.16216	8.61268e-119
Q53H47	Q53H47	Histone-lysine N-methyltransferase SETMAR;Histone-lysine N-methyltransferase;Transposon Hsmar1 transposase	SETMAR	24.3546	21451500	1	+	CEP70_NSF_Raf1_NSF	+	3	3	3	7.7	7.7	7.7	78.033	0.0014831	3.9786	29.4628	12	1.3212	12.3139	1.84087	2.75192e-118
Q9H501	Q9H501	ESF1 homolog	ESF1	24.3109	20812000	1	+	CEP70_NSF_Raf1_NSF	+	4	4	4	7.8	7.8	7.8	98.795	0	33.423	29.425	17	3.56887	20.4438	4.997	7.21775e-118
O75348	O75348	V-type proton ATPase subunit G 1	ATP6V1G1	24.2891	20500000	1	+	CEP70_NSF_Raf1_NSF	+	2	2	2	21.2	21.2	21.2	13.757	0	77.85	29.1653	11	16.8476	24.3904	124.063	1.16713e-117
Q92974	Q92974	Rho guanine nucleotide exchange factor 2	ARHGEF2	24.2743	20291000	1	+	CEP70_NSF_Raf1_NSF	+	4	4	4	6.6	6.6	6.6	111.54	0	9.6067	29.7674	14	3.56752	20.3049	4.9949	1.61663e-117
Q96GD0	Q96GD0	Pyridoxal phosphate phosphatase	PDXP	24.2674	20194000	1	+	CEP70_NSF_Raf1_NSF	+	2	2	2	7.1	7.1	7.1	31.698	0.0018123	3.6015	28.6739	6	3.56968	20.338	4.99828	1.88258e-117
O60524	O60524	Nuclear export mediator factor NEMF	NEMF	24.221	19554500	1	+	CEP70_NSF_Raf1_NSF	+	5	5	5	5.6	5.6	5.6	122.95	0.00041085	6.0364	29.1852	6	17.8037	24.1306	154.628	5.22877e-117
Q8N9T8	Q8N9T8	Protein KRI1 homolog	KRI1	24.204	19325500	1	+	CEP70_NSF_Raf1_NSF	+	10	10	10	14.7	14.7	14.7	82.597	0	86.803	31.5107	34	2.29256	16.4456	3.1578	7.59595e-117
Q8TBX8	Q8TBX8	Phosphatidylinositol 5-phosphate 4-kinase type-2 gamma	PIP4K2C	24.1663	18827000	1	+	CEP70_NSF_Raf1_NSF	+	2	2	2	6.2	6.2	6.2	47.299	0.0037326	2.5535	28.7036	1	2.29556	16.2055	3.16186	1.73772e-116
Q9C005	Q9C005	Protein dpy-30 homolog	DPY30	24.1579	18718000	1	+	CEP70_NSF_Raf1_NSF	+	4	4	4	76.8	76.8	76.8	11.25	0	46.799	29.65	61	2.17177	15.9831	2.99463	2.08813e-116
Q14966	Q14966	Zinc finger protein 638	ZNF638	24.0039	16822500	1	+	CEP70_NSF_Raf1_NSF	+	3	3	3	2.4	2.4	2.4	220.62	0	17.1	28.3324	15	22.2959	24.0124	435.101	6.04955e-115
Q9BZF9	Q9BZF9	Uveal autoantigen with coiled-coil domains and ankyrin repeats	UACA	23.9673	16401500	1	+	CEP70_NSF_Raf1_NSF	+	4	4	4	3.7	3.7	3.7	162.5	0	14.647	28.5511	10	24.6129	23.9799	741.819	1.34085e-114
A6NHR9	A6NHR9	Structural maintenance of chromosomes flexible hinge domain-containing protein 1	SMCHD1	23.9406	16100500	1	+	CEP70_NSF_Raf1_NSF	+	6	6	6	5.4	5.4	5.4	226.37	0.00041237	6.1664	29.355	3	2.29539	16.1387	3.16164	2.39696e-114
Q8NBN7	Q8NBN7	Retinol dehydrogenase 13	RDH13	23.9199	15871000	1	+	CEP70_NSF_Raf1_NSF	+	4	4	4	11.2	11.2	11.2	35.932	0.0011632	4.8743	28.2848	2	2.29525	16.1459	3.16144	3.7586e-114
Q8NCE2	Q8NCE2	Myotubularin-related protein 14	MTMR14	23.8853	15494500	1	+	CEP70_NSF_Raf1_NSF	+	3	3	3	6.6	6.6	6.6	72.203	0	21.478	29.2483	20	1.31404	11.9129	1.8308	7.9677e-114
P00374	P00374	Dihydrofolate reductase	DHFR	23.8241	14851900	1	+	CEP70_NSF_Raf1_NSF	+	4	4	4	31	31	31	21.452	0	21.997	29.4719	19	2.2933	16.1088	3.1588	2.99123e-113
Q96MU7	Q96MU7	YTH domain-containing protein 1	YTHDC1	23.7772	14376000	1	+	CEP70_NSF_Raf1_NSF	+	2	2	2	3.2	3.2	3.2	84.699	0.0014892	4.034	28.0962	3	2.29487	16.0297	3.16092	8.25258e-113
P49711	P49711	Transcriptional repressor CTCF	CTCF	23.7459	14067500	1	+	CEP70_NSF_Raf1_NSF	+	6	6	5	10.7	10.7	9.6	82.785	0	21.253	28.6019	31	23.22	23.7755	538.265	1.62058e-112
P22570	P22570	NADPH:adrenodoxin oxidoreductase, mitochondrial	FDXR	23.6574	13230500	1	+	CEP70_NSF_Raf1_NSF	+	3	3	3	9.4	9.4	9.4	53.836	0.0018182	3.658	28.866	3	2.02687	15.6518	2.79982	1.08726e-111
O00461	O00461	Golgi integral membrane protein 4	GOLIM4	23.5718	12468500	1	+	CEP70_NSF_Raf1_NSF	+	2	2	2	4.3	4.3	4.3	81.879	0	11.386	27.8497	18	19.8094	23.6073	245.423	6.80471e-111
Q8WXX7	Q8WXX7	Autism susceptibility gene 2 protein	AUTS2	23.5367	12169000	1	+	CEP70_NSF_Raf1_NSF	+	3	3	3	2.1	2.1	2.1	138.98	0	8.1559	27.5602	30	18.9735	23.5635	202.445	1.44024e-110
P05114	P05114	Non-histone chromosomal protein HMG-14	HMGN1	23.3232	10495200	1	+	CEP70_NSF_Raf1_NSF	+	2	2	2	21	21	21	10.659	0	23.951	28.2515	15	13.118	23.6089	52.4915	1.34784e-108
Q96IJ6	Q96IJ6	Mannose-1-phosphate guanyltransferase alpha	GMPPA	23.212	9716350	1	+	CEP70_NSF_Raf1_NSF	+	2	2	2	7.1	7.1	7.1	46.291	0	8.8658	28.4092	15	2.29586	15.49	3.16227	1.41151e-107
Q13433	Q13433	Zinc transporter ZIP6	SLC39A6	23.0438	8647100	1	+	CEP70_NSF_Raf1_NSF	+	2	2	2	4.9	4.9	4.9	85.046	0	40.355	27.8245	19	1.4252	12.0557	1.98589	4.81577e-106
Q9NVU7	Q9NVU7	Protein SDA1 homolog	SDAD1	22.8368	7491450	1	+	CEP70_NSF_Raf1_NSF	+	14	14	14	22.3	22.3	22.3	79.87	0	85.202	32.4452	51	2.28144	15.9591	3.14273	3.57836e-104
O43823	O43823	A-kinase anchor protein 8	AKAP8	21.6644	3323850	1	+	CEP70_NSF_Raf1_NSF	+	3	3	3	5.6	5.6	5.6	76.107	0	7.6509	27.3791	34	14.0186	21.4018	64.6241	6.79525e-94
Q8TCU4	Q8TCU4	Alstrom syndrome protein 1	ALMS1	12.0578	3237050000	759251	+	CEP70_NSF_Raf1_NSF	+	79	79	79	28.3	28.3	28.3	461.06	0	323.31	34.8413	405	3.00457	20.5235	4.15031	3.95804e-30
Q8NHQ1	Q8NHQ1	Centrosomal protein of 70 kDa	CEP70	8.09268	30043500000	110055000	+	CEP70_NSF_Raf1_NSF	+	53	53	53	77.9	77.9	77.9	69.751	0	323.31	40.2861	3451	12.5164	8.1168	45.6767	2.07763e-14
Q15751	Q15751	Probable E3 ubiquitin-protein ligase HERC1	HERC1	4.74474	478130000	17833500	+	CEP70_NSF_Raf1_NSF	+	56	56	56	17.2	17.2	17.2	532.22	0	300.38	33.6789	166	1.79419	12.7037	2.48755	6.57963e-06
Q9BRJ6	Q9BRJ6	Uncharacterized protein C7orf50	C7orf50	4.55379	77387500	3294900	+	CEP70_NSF_Raf1_NSF	+	10	10	10	47.9	47.9	47.9	22.083	0	139.47	33.0675	90	1.98157	14.4916	2.73904	1.48987e-05
Q15397	Q15397	Pumilio domain-containing protein KIAA0020	KIAA0020	3.62285	57593000	4675000	+	CEP70_NSF_Raf1_NSF	+	18	18	18	32.1	32.1	32.1	73.584	0	164.11	33.3384	73	1.51039	10.2587	2.10314	0.000508832
P18615	P18615	Negative elongation factor E	NELFE	3.03217	207070000	25313000	+	CEP70_NSF_Raf1_NSF	+	8	8	8	31.1	31.1	31.1	43.239	0	53.384	32.2675	18	1.80316	14.6146	2.49961	0.00325166
Q5T9A4;Q5T2N8	Q5T9A4	ATPase family AAA domain-containing protein 3B	ATAD3B	2.92521	1848750000	243390000	+	CEP70_NSF_Raf1_NSF	+	23	23	11	40.6	40.6	20.4	72.572	0	66.064	34.47	185	7.23432	2.9688	13.2241	0.00440847

## Sheet: CC1-2
T: Protein IDs	T: Majority protein IDs	T: Protein names	T: Gene names	log2 ratio median CEP70_CC1_2_NSF_x/y_CEP70_NSF	median CEP70_CC1_2_NSF	median CEP70_NSF	C: Student's T-test Significant CEP70_CC1_2_NSF_CEP70_NSF	C: Student's T-test significant	C: CEP70_CC1_2_NSF_x/y_CEP70_NSF A significant	N: Peptides	N: Razor + unique peptides	N: Unique peptides	N: Sequence coverage [%]	N: Unique + razor sequence coverage [%]	N: Unique sequence coverage [%]	N: Mol. weight [kDa]	N: Q-value	N: Score	N: Intensity	N: MS/MS count	N: -Log Student's T-test p-value CEP70_CC1_2_NSF_CEP70_NSF	N: Student's T-test q-value CEP70_CC1_2_NSF_CEP70_NSF	N: Student's T-test Difference CEP70_CC1_2_NSF_CEP70_NSF	N: Student's T-test Test statistic CEP70_CC1_2_NSF_CEP70_NSF	N: CEP70_CC1_2_NSF_x/y_CEP70_NSF Significance A
Q6L9W6	Q6L9W6	Beta-1,4-N-acetylgalactosaminyltransferase 3	B4GALNT3	-30.5683	1	1592150000	+	CEP70_CC1_2_NSF_CEP70_NSF	+	22	22	22	26.3	26.3	26.3	114.97	0	94.69	33.4579	106	18.1867	0	-30.6587	-181.017	1.90477e-190
P31323	P31323	cAMP-dependent protein kinase type II-beta regulatory subunit	PRKAR2B	-29.6645	1	850965000	+	CEP70_CC1_2_NSF_CEP70_NSF	+	5	2	2	17.2	7.4	7.4	46.302	0.0021598	3.4671	34.2397	10	22.7206	0	-29.6123	-514.234	2.06691e-179
P18615	P18615	Negative elongation factor E	NELFE	-27.6255	1	207070000	+	CEP70_CC1_2_NSF_CEP70_NSF	+	8	8	8	31.1	31.1	31.1	43.239	0	53.384	32.2675	18	3.39077	0.000505155	-23.2109	-5.19083	9.79513e-156
Q6P1M0	Q6P1M0	Long-chain fatty acid transport protein 4	SLC27A4	-27.4428	1	182440000	+	CEP70_CC1_2_NSF_CEP70_NSF	+	13	13	13	23.6	23.6	23.6	72.063	0	38.61	31.8393	52	3.53133	0.000351275	-23.3224	-5.41708	1.07118e-153
P02765	P02765	Alpha-2-HS-glycoprotein;Alpha-2-HS-glycoprotein chain A;Alpha-2-HS-glycoprotein chain B	AHSG	-27.2943	1	164585000	+	CEP70_CC1_2_NSF_CEP70_NSF	+	3	3	3	5.4	5.4	5.4	39.34	0	111.89	31.8668	68	22.2134	0	-27.2732	-457.55	4.76497e-152
Q9NX40	Q9NX40	OCIA domain-containing protein 1	OCIAD1	-27.0417	1	138150000	+	CEP70_CC1_2_NSF_CEP70_NSF	+	11	11	11	49.4	49.4	49.4	27.626	0	36.211	31.9331	49	3.56589	0.000334294	-22.5727	-5.4735	2.87981e-149
Q99436	Q99436	Proteasome subunit beta type-7	PSMB7	-26.9772	1	132115000	+	CEP70_CC1_2_NSF_CEP70_NSF	+	3	3	3	13.4	13.4	13.4	29.965	0	47.699	31.1441	39	18.5521	0	-27.0655	-196.909	1.46138e-148
O00193	O00193	Small acidic protein	SMAP	-26.9264	1	127540000	+	CEP70_CC1_2_NSF_CEP70_NSF	+	5	5	5	35.5	35.5	35.5	20.332	0	198.35	31.7906	23	19.2521	0	-26.9477	-231.357	5.24965e-148
O95159	O95159	Zinc finger protein-like 1	ZFPL1	-26.5958	1	101423000	+	CEP70_CC1_2_NSF_CEP70_NSF	+	3	3	3	12.9	12.9	12.9	34.114	0	8.2453	30.4897	14	3.67785	0.000254545	-22.5798	-5.65853	2.01975e-144
Q96BD8	Q96BD8	Spindle and kinetochore-associated protein 1	SKA1	-26.5625	1	99108500	+	CEP70_CC1_2_NSF_CEP70_NSF	+	3	3	3	14.1	14.1	14.1	29.484	0	142.4	30.8507	26	20.1845	0	-26.4707	-286.773	4.61261e-144
Q9Y2S6	Q9Y2S6	Translation machinery-associated protein 7	TMA7	-26.4603	1	92330500	+	CEP70_CC1_2_NSF_CEP70_NSF	+	5	5	5	40.6	40.6	40.6	7.0662	0	20.325	31.1195	35	3.31171	0.000698565	-22.1688	-5.06575	5.78069e-143
Q9Y394	Q9Y394	Dehydrogenase/reductase SDR family member 7	DHRS7	-26.3805	1	87362000	+	CEP70_CC1_2_NSF_CEP70_NSF	+	4	4	4	12.7	12.7	12.7	38.298	0	13.069	31.0604	16	1.07669	0.0494855	-13.4439	-1.91997	4.13428e-142
P51587	P51587	Breast cancer type 2 susceptibility protein	BRCA2	-26.3389	1	84880000	+	CEP70_CC1_2_NSF_CEP70_NSF	+	7	7	7	3.3	3.3	3.3	384.2	0	24.047	31.0591	31	2.05319	0.00544254	-17.672	-3.24147	1.1497e-141
Q96TA2	Q96TA2	ATP-dependent zinc metalloprotease YME1L1	YME1L1	-26.3386	1	84862000	+	CEP70_CC1_2_NSF_CEP70_NSF	+	8	8	8	16.8	16.8	16.8	86.454	0	22.321	30.4551	16	3.27907	0.000974478	-21.9019	-5.01456	1.15836e-141
Q8N954	Q8N954	G patch domain-containing protein 11	GPATCH11	-26.2952	1	82349000	+	CEP70_CC1_2_NSF_CEP70_NSF	+	4	4	4	19.6	19.6	19.6	33.277	0	51.326	31.1747	46	2.00133	0.00655897	-17.5603	-3.17108	3.36003e-141
Q9HCU5	Q9HCU5	Prolactin regulatory element-binding protein	PREB	-26.2951	1	82340500	+	CEP70_CC1_2_NSF_CEP70_NSF	+	5	5	5	23.3	23.3	23.3	45.468	0	13.528	31.1472	27	2.02632	0.00590104	-17.5834	-3.20498	3.37232e-141
P41236;Q6NXS1	P41236;Q6NXS1	Protein phosphatase inhibitor 2;Protein phosphatase inhibitor 2-like protein 3	PPP1R2;PPP1R2P3	-26.2653	1	80658500	+	CEP70_CC1_2_NSF_CEP70_NSF	+	3	3	3	17.6	17.6	17.6	23.015	0	12.523	30.9969	32	3.39716	0.00045953	-22.0475	-5.201	6.99895e-141
P22413	P22413	Ectonucleotide pyrophosphatase/phosphodiesterase family member 1;Alkaline phosphodiesterase I;Nucleotide pyrophosphatase	ENPP1	-26.2259	1	78486000	+	CEP70_CC1_2_NSF_CEP70_NSF	+	5	5	5	9.1	9.1	9.1	104.92	0	36.048	30.2136	18	18.208	0	-26.164	-181.907	1.83654e-140
P63218	P63218	Guanine nucleotide-binding protein G(I)/G(S)/G(O) subunit gamma-5	GNG5	-26.0692	1	70407000	+	CEP70_CC1_2_NSF_CEP70_NSF	+	7	7	7	91.2	91.2	91.2	7.3184	0	139.08	31.4745	39	3.35404	0.000523457	-21.7967	-5.13252	8.40496e-139
P54725	P54725	UV excision repair protein RAD23 homolog A	RAD23A	-26.0684	1	70369000	+	CEP70_CC1_2_NSF_CEP70_NSF	+	3	2	2	7.4	5.2	5.2	39.609	0.0018031	3.5077	30.6979	31	1.99476	0.00675949	-17.4519	-3.16218	8.56597e-139
Q99442	Q99442	Translocation protein SEC62	SEC62	-25.9998	1	67101500	+	CEP70_CC1_2_NSF_CEP70_NSF	+	4	4	4	9.5	9.5	9.5	45.861	0	13.771	30.0948	23	18.2998	0	-25.8494	-185.793	4.53341e-138
Q8N999	Q8N999	Uncharacterized protein C12orf29	C12orf29	-25.9816	1	66259000	+	CEP70_CC1_2_NSF_CEP70_NSF	+	2	2	2	7.4	7.4	7.4	37.49	0.0031326	2.8993	31.1786	27	3.45017	0.000389189	-21.738	-5.28581	7.05358e-138
Q32MZ4	Q32MZ4	Leucine-rich repeat flightless-interacting protein 1	LRRFIP1	-25.973	1	65865500	+	CEP70_CC1_2_NSF_CEP70_NSF	+	10	10	9	16.1	16.1	14.6	89.252	0	150.42	30.8477	50	3.42684	0.000413793	-21.7749	-5.24839	8.68722e-138
P31949	P31949	Protein S100-A11;Protein S100-A11, N-terminally processed	S100A11	-25.9421	1	64469000	+	CEP70_CC1_2_NSF_CEP70_NSF	+	3	3	3	28.6	28.6	28.6	11.74	0.00041118	6.0764	30.7179	14	3.26844	0.000987013	-21.7485	-4.99795	1.83686e-137
Q8TEM1	Q8TEM1	Nuclear pore membrane glycoprotein 210	NUP210	-25.9116	1	63121000	+	CEP70_CC1_2_NSF_CEP70_NSF	+	7	7	7	5.6	5.6	5.6	205.11	0	11.163	30.6756	20	3.31104	0.000696897	-21.6407	-5.0647	3.84023e-137
Q15005	Q15005	Signal peptidase complex subunit 2	SPCS2	-25.9022	1	62711500	+	CEP70_CC1_2_NSF_CEP70_NSF	+	3	3	3	16.4	16.4	16.4	25.003	0	7.8521	30.6864	20	2.02498	0.00592727	-17.2927	-3.20316	4.81872e-137
O60476	O60476	Mannosyl-oligosaccharide 1,2-alpha-mannosidase IB	MAN1A2	-25.8359	1	59894000	+	CEP70_CC1_2_NSF_CEP70_NSF	+	4	4	4	9	9	9	73.003	0	7.1497	29.8089	11	3.26679	0.000953975	-21.5096	-4.99536	2.38849e-136
Q9HAU0	Q9HAU0	Pleckstrin homology domain-containing family A member 5	PLEKHA5	-25.7558	1	56658000	+	CEP70_CC1_2_NSF_CEP70_NSF	+	4	4	4	4.7	4.7	4.7	127.46	0	6.509	29.8214	3	1.99483	0.00680255	-17.1956	-3.16226	1.64341e-135
Q15286	Q15286	Ras-related protein Rab-35	RAB35	-25.7375	1	55943500	+	CEP70_CC1_2_NSF_CEP70_NSF	+	6	6	6	33.3	33.3	33.3	23.025	0	14.753	30.8705	24	3.2695	0.00100224	-21.4804	-4.9996	2.55127e-135
O75781	O75781	Paralemmin-1	PALM	-25.7367	1	55913000	+	CEP70_CC1_2_NSF_CEP70_NSF	+	5	5	5	15.8	15.8	15.8	42.075	0	43.699	30.8725	26	3.26649	0.000951983	-21.5648	-4.9949	2.59987e-135
Q07812	Q07812	Apoptosis regulator BAX	BAX	-25.7342	1	55818000	+	CEP70_CC1_2_NSF_CEP70_NSF	+	4	4	4	25.5	25.5	25.5	21.184	0	10.692	30.6847	19	3.25568	0.000991803	-21.5004	-4.97803	2.75773e-135
Q12996	Q12996	Cleavage stimulation factor subunit 3	CSTF3	-25.706	1	54737500	+	CEP70_CC1_2_NSF_CEP70_NSF	+	7	7	7	16.5	16.5	16.5	82.921	0	15.883	30.5941	10	3.18407	0.00142745	-21.3222	-4.86701	5.42568e-135
Q8IZT6	Q8IZT6	Abnormal spindle-like microcephaly-associated protein	ASPM	-25.6941	1	54286000	+	CEP70_CC1_2_NSF_CEP70_NSF	+	4	4	4	1.8	1.8	1.8	409.8	0.00040917	5.9732	29.3853	8	18.8336	0	-25.7473	-210.098	7.22596e-135
Q8IZ83	Q8IZ83	Aldehyde dehydrogenase family 16 member A1	ALDH16A1	-25.6673	1	53286000	+	CEP70_CC1_2_NSF_CEP70_NSF	+	4	4	4	6.1	6.1	6.1	85.126	0	14.478	30.0226	15	3.26963	0.00100674	-21.4276	-4.9998	1.37409e-134
P18031	P18031	Tyrosine-protein phosphatase non-receptor type 1	PTPN1	-25.6452	1	52477500	+	CEP70_CC1_2_NSF_CEP70_NSF	+	4	4	4	10.3	10.3	10.3	49.966	0	16.794	30.4562	10	2.08068	0.00511528	-17.3637	-3.27888	2.32991e-134
P82675	P82675	28S ribosomal protein S5, mitochondrial	MRPS5	-25.6198	1	51563000	+	CEP70_CC1_2_NSF_CEP70_NSF	+	3	3	3	6.7	6.7	6.7	48.006	0.0034614	2.758	30.3996	8	1.73129	0.0125322	-17.0728	-2.80714	4.27326e-134
Q9Y4J8;O60941	Q9Y4J8	Dystrobrevin alpha	DTNA	-25.5984	1	50803500	+	CEP70_CC1_2_NSF_CEP70_NSF	+	3	3	3	5.7	5.7	5.7	83.9	0	12.658	30.2922	2	1.99359	0.00643938	-17.2539	-3.16058	7.12704e-134
Q9GZP4	Q9GZP4	PITH domain-containing protein 1	PITHD1	-25.567	1	49708500	+	CEP70_CC1_2_NSF_CEP70_NSF	+	3	3	3	19.9	19.9	19.9	24.178	0	17.141	30.7666	29	3.28265	0.000969697	-21.4152	-5.02016	1.50928e-133
Q6ZW33	Q6ZW33	MICAL C-terminal-like protein	MICALCL	-25.5451	1	48959000	+	CEP70_CC1_2_NSF_CEP70_NSF	+	3	3	3	4.6	4.6	4.6	77.276	0.0037581	2.6252	30.3165	21	3.43937	0.000406417	-21.4979	-5.26848	2.54537e-133
Q8IVM0	Q8IVM0	Coiled-coil domain-containing protein 50	CCDC50	-25.5141	1	47919500	+	CEP70_CC1_2_NSF_CEP70_NSF	+	5	5	5	21.6	21.6	21.6	35.822	0	22.851	30.0234	23	20.7093	0	-25.6076	-323.607	5.32134e-133
Q8NC56	Q8NC56	LEM domain-containing protein 2	LEMD2	-25.5098	1	47775000	+	CEP70_CC1_2_NSF_CEP70_NSF	+	3	3	3	7.2	7.2	7.2	56.974	0.001487	4.0139	29.3617	10	3.26322	0.000954357	-21.3075	-4.98979	5.90302e-133
Q49A26	Q49A26	Putative oxidoreductase GLYR1	GLYR1	-25.5026	1	47539000	+	CEP70_CC1_2_NSF_CEP70_NSF	+	4	4	4	12.7	12.7	12.7	60.547	0	12.643	30.3994	8	19.0224	0	-25.4512	-219.437	6.99678e-133
Q14766	Q14766	Latent-transforming growth factor beta-binding protein 1	LTBP1	-25.463	1	46251000	+	CEP70_CC1_2_NSF_CEP70_NSF	+	8	8	8	7.7	7.7	7.7	186.79	0	22.381	30.4018	32	1.99467	0.00665006	-17.0482	-3.16205	1.7951e-132
Q9UNZ5	Q9UNZ5	Leydig cell tumor 10 kDa protein homolog	C19orf53	-25.4504	1	45848000	+	CEP70_CC1_2_NSF_CEP70_NSF	+	4	4	4	26.3	26.3	26.3	10.576	0	9.0273	30.5325	10	2.94413	0.00183842	-20.8468	-4.5033	2.42277e-132
P25490	P25490	Transcriptional repressor protein YY1	YY1	-25.4473	1	45752000	+	CEP70_CC1_2_NSF_CEP70_NSF	+	8	8	8	20.3	20.3	20.3	44.712	0	48.477	30.3775	28	2.0279	0.00590874	-17.0584	-3.20711	2.60308e-132
Q9Y3D7	Q9Y3D7	Mitochondrial import inner membrane translocase subunit TIM16	PAM16	-25.4216	1	44942000	+	CEP70_CC1_2_NSF_CEP70_NSF	+	3	3	3	33.6	33.6	33.6	13.825	0	19.597	30.6919	20	3.26823	0.000974359	-21.2723	-4.99762	4.79834e-132
O14908	O14908	PDZ domain-containing protein GIPC1	GIPC1	-25.4184	1	44843500	+	CEP70_CC1_2_NSF_CEP70_NSF	+	6	6	6	26.7	26.7	26.7	36.049	0	19.412	30.1449	12	3.26931	0.000995556	-21.2244	-4.9993	5.1723e-132
Q9Y277	Q9Y277	Voltage-dependent anion-selective channel protein 3	VDAC3	-25.4046	1	44417500	+	CEP70_CC1_2_NSF_CEP70_NSF	+	4	4	4	22.3	22.3	22.3	30.658	0	13.221	30.1885	21	3.26812	0.000970213	-21.1682	-4.99744	7.16933e-132
Q66GS9	Q66GS9	Centrosomal protein of 135 kDa	CEP135	-25.3543	1	42894000	+	CEP70_CC1_2_NSF_CEP70_NSF	+	2	2	2	1.8	1.8	1.8	133.49	0.0037775	2.6789	29.6262	1	19.5782	0	-25.2713	-249.399	2.36198e-131
Q969R5	Q969R5	Lethal(3)malignant brain tumor-like protein 2	L3MBTL2	-25.3395	1	42456500	+	CEP70_CC1_2_NSF_CEP70_NSF	+	4	4	4	6.7	6.7	6.7	79.109	0.00040502	5.7723	29.8314	13	1.77688	0.0103447	-16.9979	-2.86837	3.35111e-131
O95785	O95785	Protein Wiz	WIZ	-25.3266	1	42078500	+	CEP70_CC1_2_NSF_CEP70_NSF	+	3	3	3	2.8	2.8	2.8	178.67	0.00039936	5.448	30.2159	5	3.22953	0.0010982	-21.0706	-4.93735	4.54587e-131
Q9UMX5	Q9UMX5	Neudesin	NENF	-25.2904	1	41037500	+	CEP70_CC1_2_NSF_CEP70_NSF	+	3	3	3	25.6	25.6	25.6	18.856	0	15.316	29.9326	7	1.74599	0.0115767	-16.9328	-2.82688	1.06715e-130
O75027	O75027	ATP-binding cassette sub-family B member 7, mitochondrial	ABCB7	-25.2716	1	40504000	+	CEP70_CC1_2_NSF_CEP70_NSF	+	2	2	2	3.2	3.2	3.2	82.64	0.0021452	3.3749	29.0985	12	2.18992	0.00428692	-17.2567	-3.42822	1.66576e-130
P63272	P63272	Transcription elongation factor SPT4	SUPT4H1	-25.2318	1	39402500	+	CEP70_CC1_2_NSF_CEP70_NSF	+	2	2	2	19.7	19.7	19.7	13.193	0.0037658	2.6493	29.8359	7	3.26927	0.000988962	-21.0095	-4.99924	4.2519e-130
P11234	P11234	Ras-related protein Ral-B	RALB	-25.2185	1	39040000	+	CEP70_CC1_2_NSF_CEP70_NSF	+	4	3	3	22.8	17.5	17.5	23.408	0.00039746	5.3362	30.378	17	3.26836	0.000980645	-21.0813	-4.99782	5.81929e-130
P07919;A0A096LP55	P07919;A0A096LP55	Cytochrome b-c1 complex subunit 6, mitochondrial;Cytochrome b-c1 complex subunit 6	UQCRH;UQCRHL	-25.2134	1	38903000	+	CEP70_CC1_2_NSF_CEP70_NSF	+	2	2	2	48.4	48.4	48.4	10.739	0	37.16	30.1585	28	3.25113	0.000995918	-20.8531	-4.97094	6.55702e-130
Q8NBQ5	Q8NBQ5	Estradiol 17-beta-dehydrogenase 11	HSD17B11	-25.1918	1	38326500	+	CEP70_CC1_2_NSF_CEP70_NSF	+	5	5	5	25.7	25.7	25.7	32.935	0	15.416	29.6993	8	1.9939	0.00649395	-17.0739	-3.16101	1.08803e-129
Q13427	Q13427	Peptidyl-prolyl cis-trans isomerase G	PPIG	-25.1781	1	37963500	+	CEP70_CC1_2_NSF_CEP70_NSF	+	4	4	4	5.4	5.4	5.4	88.616	0.0011334	4.4248	29.8816	8	3.26938	0.000997773	-20.9859	-4.99941	1.50231e-129
O14497	O14497	AT-rich interactive domain-containing protein 1A	ARID1A	-25.1728	1	37824500	+	CEP70_CC1_2_NSF_CEP70_NSF	+	6	6	6	3.6	3.6	3.6	242.04	0	8.557	29.5187	6	3.27647	0.000979215	-20.9852	-5.01049	1.70111e-129
Q9Y263	Q9Y263	Phospholipase A-2-activating protein	PLAA	-25.1435	1	37063500	+	CEP70_CC1_2_NSF_CEP70_NSF	+	8	8	8	13.5	13.5	13.5	87.156	0	10.789	29.8854	11	2.13204	0.00466025	-17.1056	-3.34895	3.38551e-129
Q9NT62	Q9NT62	Ubiquitin-like-conjugating enzyme ATG3	ATG3	-25.1388	1	36944000	+	CEP70_CC1_2_NSF_CEP70_NSF	+	4	4	4	22.3	22.3	22.3	35.864	0	11.735	30.484	7	3.27098	0.000997732	-21.0731	-5.00192	3.77651e-129
Q96S44	Q96S44	TP53-regulating kinase	TP53RK	-25.1332	1	36799000	+	CEP70_CC1_2_NSF_CEP70_NSF	+	2	2	2	15.4	15.4	15.4	28.16	0	32.676	30.2598	31	3.2677	0.000962025	-20.9668	-4.99679	4.31382e-129
Q96ST3	Q96ST3	Paired amphipathic helix protein Sin3a	SIN3A	-25.0969	1	35886000	+	CEP70_CC1_2_NSF_CEP70_NSF	+	6	6	6	6.8	6.8	6.8	145.17	0	7.3792	29.7115	29	2.09256	0.00496107	-16.9911	-3.29507	1.00855e-128
Q9NVS9	Q9NVS9	Pyridoxine-5-phosphate oxidase	PNPO	-25.0923	1	35772500	+	CEP70_CC1_2_NSF_CEP70_NSF	+	2	2	2	12.3	12.3	12.3	29.988	0.0037377	2.5603	29.3376	27	12.7884	0	-24.5816	-52.1459	1.12249e-128
Q16698	Q16698	2,4-dienoyl-CoA reductase, mitochondrial	DECR1	-25.0788	1	35437000	+	CEP70_CC1_2_NSF_CEP70_NSF	+	2	2	2	10.4	10.4	10.4	36.067	0	6.2974	29.8576	1	1.99398	0.00650182	-16.9165	-3.16112	1.54294e-128
P49674;P48730	P49674;P48730	Casein kinase I isoform epsilon;Casein kinase I isoform delta	CSNK1E;CSNK1D	-25.0786	1	35433500	+	CEP70_CC1_2_NSF_CEP70_NSF	+	4	4	4	11.8	11.8	11.8	47.315	0.0011503	4.6726	29.5675	11	3.26944	0.001	-20.9366	-4.9995	1.54811e-128
Q5JTV8	Q5JTV8	Torsin-1A-interacting protein 1	TOR1AIP1	-25.0779	1	35416500	+	CEP70_CC1_2_NSF_CEP70_NSF	+	3	3	3	9.3	9.3	9.3	66.248	0	38.886	30.1846	25	1.99379	0.00646265	-16.9966	-3.16086	1.57332e-128
Q8N5W9	Q8N5W9	Filamin-interacting protein FAM101B	FAM101B	-25.0685	1	35187000	+	CEP70_CC1_2_NSF_CEP70_NSF	+	2	2	2	21.5	21.5	21.5	22.882	0	12.552	29.8275	17	1.99472	0.00671698	-16.806	-3.16212	1.95935e-128
P49005	P49005	DNA polymerase delta subunit 2	POLD2	-25.0548	1	34853000	+	CEP70_CC1_2_NSF_CEP70_NSF	+	4	4	4	13.6	13.6	13.6	51.289	0.0014837	3.9862	29.8164	2	1.72758	0.0126631	-16.699	-2.80217	2.70292e-128
Q9UBP6	Q9UBP6	tRNA (guanine-N(7)-)-methyltransferase	METTL1	-25.0451	1	34619000	+	CEP70_CC1_2_NSF_CEP70_NSF	+	3	3	3	17.8	17.8	17.8	31.471	0.0014815	3.9692	29.7995	3	18.2999	0	-25.1005	-185.797	3.39208e-128
O75525	O75525	KH domain-containing, RNA-binding, signal transduction-associated protein 3	KHDRBS3	-25.0193	1	34006500	+	CEP70_CC1_2_NSF_CEP70_NSF	+	3	3	3	11.3	11.3	11.3	38.799	0.0028349	3.1707	29.6172	4	1.99452	0.00656827	-16.7936	-3.16185	6.18959e-128
Q6ULP2	Q6ULP2	Aftiphilin	AFTPH	-24.9992	1	33535000	+	CEP70_CC1_2_NSF_CEP70_NSF	+	4	4	4	5.4	5.4	5.4	102.11	0	6.9405	29.1511	22	20.786	0	-24.9973	-329.376	9.90322e-128
Q9UL18;Q9HCK5	Q9UL18;Q9HCK5	Protein argonaute-1;Protein argonaute-4	AGO1;AGO4	-24.9892	1	33303500	+	CEP70_CC1_2_NSF_CEP70_NSF	+	8	3	3	11.6	4.4	4.4	97.213	0.0028179	3.1127	29.6746	4	1.74737	0.0115632	-16.6746	-2.82873	1.25023e-127
P35610	P35610	Sterol O-acyltransferase 1	SOAT1	-24.9852	1	33212000	+	CEP70_CC1_2_NSF_CEP70_NSF	+	2	2	2	5.8	5.8	5.8	64.734	0	6.5666	30.0329	11	1.99416	0.00650971	-16.8666	-3.16136	1.37143e-127
Q9NPA8	Q9NPA8	Transcription and mRNA export factor ENY2	ENY2	-24.9829	1	33158000	+	CEP70_CC1_2_NSF_CEP70_NSF	+	2	2	2	25.7	25.7	25.7	11.528	0.0011253	4.2415	29.9887	22	3.2697	0.00101129	-20.8302	-4.99991	1.44858e-127
P46108	P46108	Adapter molecule crk	CRK	-24.9807	1	33109000	+	CEP70_CC1_2_NSF_CEP70_NSF	+	3	3	3	13.2	13.2	13.2	33.83	0	6.972	29.6681	13	3.2668	0.000955975	-20.979	-4.99538	1.52239e-127
Q8WUD4	Q8WUD4	Coiled-coil domain-containing protein 12	CCDC12	-24.9779	1	33044000	+	CEP70_CC1_2_NSF_CEP70_NSF	+	2	2	2	15.7	15.7	15.7	19.181	0	14.944	29.6676	26	3.46731	0.000372603	-21.0367	-5.31339	1.62641e-127
Q9Y291	Q9Y291	28S ribosomal protein S33, mitochondrial	MRPS33	-24.9712	1	32892000	+	CEP70_CC1_2_NSF_CEP70_NSF	+	4	4	4	39.6	39.6	39.6	12.629	0.0004122	6.1505	30.0113	19	3.26884	0.000995633	-20.7637	-4.99856	1.89903e-127
O43402	O43402	ER membrane protein complex subunit 8	EMC8	-24.9634	1	32714500	+	CEP70_CC1_2_NSF_CEP70_NSF	+	3	3	3	27.1	27.1	27.1	23.773	0	14.21	29.739	6	18.8625	0	-24.9244	-211.502	2.27774e-127
P55263	P55263	Adenosine kinase	ADK	-24.9438	1	32272000	+	CEP70_CC1_2_NSF_CEP70_NSF	+	3	3	3	9.1	9.1	9.1	40.545	0.001149	4.6589	29.7301	4	18.6219	0	-24.9015	-200.102	3.59873e-127
Q05BV3	Q05BV3	Echinoderm microtubule-associated protein-like 5	EML5	-24.9433	1	32261000	+	CEP70_CC1_2_NSF_CEP70_NSF	+	3	3	3	2.5	2.5	2.5	219.42	0.0031315	2.886	29.9157	5	3.26842	0.000984881	-20.8351	-4.99792	3.64002e-127
Q9NVM6	Q9NVM6	DnaJ homolog subfamily C member 17	DNAJC17	-24.9025	1	31362500	+	CEP70_CC1_2_NSF_CEP70_NSF	+	2	2	2	7.9	7.9	7.9	34.687	0.0011416	4.5795	29.1927	2	19.0219	0	-24.8036	-219.411	9.38898e-127
Q15599	Q15599	Na(+)/H(+) exchange regulatory cofactor NHE-RF2	SLC9A3R2	-24.862	1	30493000	+	CEP70_CC1_2_NSF_CEP70_NSF	+	2	2	2	8	8	8	37.413	0	8.3611	29.7353	8	1.77865	0.0103165	-16.7062	-2.87075	2.40733e-126
O95425	O95425	Supervillin	SVIL	-24.7916	1	29041500	+	CEP70_CC1_2_NSF_CEP70_NSF	+	7	7	7	4.1	4.1	4.1	247.74	0	20.002	29.3091	12	3.61552	0.000294985	-21.037	-5.55511	1.22828e-125
P55809	P55809	Succinyl-CoA:3-ketoacid coenzyme A transferase 1, mitochondrial	OXCT1	-24.7845	1	28899000	+	CEP70_CC1_2_NSF_CEP70_NSF	+	5	5	5	15.6	15.6	15.6	56.157	0	25.528	29.6404	11	3.26524	0.00095	-20.5221	-4.99295	1.44736e-125
A0FGR8	A0FGR8	Extended synaptotagmin-2	ESYT2	-24.7615	1	28442500	+	CEP70_CC1_2_NSF_CEP70_NSF	+	4	4	4	5.6	5.6	5.6	102.36	0.004709	2.4858	29.6793	1	2.04396	0.00554941	-16.5549	-3.22893	2.46109e-125
Q2NKX8	Q2NKX8	DNA excision repair protein ERCC-6-like	ERCC6L	-24.7139	1	27518500	+	CEP70_CC1_2_NSF_CEP70_NSF	+	3	3	3	3	3	3	141.1	0.0011732	5.0212	29.2232	10	18.0247	0	-24.7269	-174.386	7.3903e-125
O14949	O14949	Cytochrome b-c1 complex subunit 8	UQCRQ	-24.6817	1	26911000	+	CEP70_CC1_2_NSF_CEP70_NSF	+	3	3	3	37.8	37.8	37.8	9.9062	0.0011411	4.5667	29.6588	15	17.5918	0	-24.6547	-157.837	1.55218e-124
Q5T4S7	Q5T4S7	E3 ubiquitin-protein ligase UBR4	UBR4	-24.6722	1	26735000	+	CEP70_CC1_2_NSF_CEP70_NSF	+	4	4	4	1.4	1.4	1.4	573.83	0	19.002	29.3422	15	1.85761	0.00914937	-16.7758	-2.97695	1.93013e-124
Q15836	Q15836	Vesicle-associated membrane protein 3	VAMP3	-24.6677	1	26652000	+	CEP70_CC1_2_NSF_CEP70_NSF	+	3	3	2	53	53	29	11.309	0	14.323	29.9851	22	1.99372	0.00645487	-16.7284	-3.16076	2.14005e-124
O60488	O60488	Long-chain-fatty-acid--CoA ligase 4	ACSL4	-24.6142	1	25681000	+	CEP70_CC1_2_NSF_CEP70_NSF	+	4	2	2	8	3.9	3.9	79.187	0.0014925	4.1012	29.1938	20	19.2791	0	-24.6799	-232.798	7.32727e-124
Q9UGP4	Q9UGP4	LIM domain-containing protein 1	LIMD1	-24.5737	1	24969500	+	CEP70_CC1_2_NSF_CEP70_NSF	+	3	3	3	6.7	6.7	6.7	72.189	0	21.613	28.8382	14	24.7688	0	-24.5963	-824.108	1.85712e-123
Q9H0C8	Q9H0C8	Integrin-linked kinase-associated serine/threonine phosphatase 2C	ILKAP	-24.5602	1	24737000	+	CEP70_CC1_2_NSF_CEP70_NSF	+	4	4	4	13.3	13.3	13.3	42.906	0.0011329	4.4101	29.2355	1	1.80463	0.00985714	-16.5953	-2.90566	2.5303e-123
P45973	P45973	Chromobox protein homolog 5	CBX5	-24.4297	1	22597500	+	CEP70_CC1_2_NSF_CEP70_NSF	+	2	2	2	12.6	12.6	12.6	22.225	0.002809	3.0725	28.5972	1	1.99284	0.006494	-16.5548	-3.15957	4.99261e-122
Q5T440	Q5T440	Putative transferase CAF17, mitochondrial	IBA57	-24.4154	1	22374500	+	CEP70_CC1_2_NSF_CEP70_NSF	+	3	3	3	13.8	13.8	13.8	38.155	0	22.655	30.1097	15	3.26953	0.00100448	-20.4113	-4.99965	6.91653e-122
O95487	O95487	Protein transport protein Sec24B	SEC24B	-24.4071	1	22246500	+	CEP70_CC1_2_NSF_CEP70_NSF	+	3	3	3	3.5	3.5	3.5	137.42	0	11.864	28.5526	19	1.99475	0.00675095	-16.339	-3.16216	8.35134e-122
O75348	O75348	V-type proton ATPase subunit G 1	ATP6V1G1	-24.2891	1	20500000	+	CEP70_CC1_2_NSF_CEP70_NSF	+	2	2	2	21.2	21.2	21.2	13.757	0	77.85	29.1653	11	16.5466	0	-24.3904	-124.063	1.21693e-120
Q96GD0	Q96GD0	Pyridoxal phosphate phosphatase	PDXP	-24.2674	1	20194000	+	CEP70_CC1_2_NSF_CEP70_NSF	+	2	2	2	7.1	7.1	7.1	31.698	0.0018123	3.6015	28.6739	6	3.26865	0.000991304	-20.338	-4.99828	1.98923e-120
O60524	O60524	Nuclear export mediator factor NEMF	NEMF	-24.221	1	19554500	+	CEP70_CC1_2_NSF_CEP70_NSF	+	5	5	5	5.6	5.6	5.6	122.95	0.00041085	6.0364	29.1852	6	3.22024	0.00122156	-20.059	-4.92294	5.68445e-120
Q8TBX8	Q8TBX8	Phosphatidylinositol 5-phosphate 4-kinase type-2 gamma	PIP4K2C	-24.1663	1	18827000	+	CEP70_CC1_2_NSF_CEP70_NSF	+	2	2	2	6.2	6.2	6.2	47.299	0.0037326	2.5535	28.7036	1	1.99453	0.00657635	-16.2055	-3.16186	1.95343e-119
Q14966	Q14966	Zinc finger protein 638	ZNF638	-24.0039	1	16822500	+	CEP70_CC1_2_NSF_CEP70_NSF	+	3	3	3	2.4	2.4	2.4	220.62	0	17.1	28.3324	15	3.98038	0.000122449	-20.6668	-6.1765	7.50746e-118
Q9BZF9	Q9BZF9	Uveal autoantigen with coiled-coil domains and ankyrin repeats	UACA	-23.9673	1	16401500	+	CEP70_CC1_2_NSF_CEP70_NSF	+	4	4	4	3.7	3.7	3.7	162.5	0	14.647	28.5511	10	3.36947	0.000535354	-20.0853	-5.15698	1.7013e-117
P00374	P00374	Dihydrofolate reductase	DHFR	-23.8241	1	14851900	+	CEP70_CC1_2_NSF_CEP70_NSF	+	4	4	4	31	31	31	21.452	0	21.997	29.4719	19	1.99227	0.00649462	-16.1088	-3.1588	4.13828e-116
Q96MU7	Q96MU7	YTH domain-containing protein 1	YTHDC1	-23.7772	1	14376000	+	CEP70_CC1_2_NSF_CEP70_NSF	+	2	2	2	3.2	3.2	3.2	84.699	0.0014892	4.034	28.0962	3	1.99384	0.00647045	-16.0297	-3.16092	1.17447e-115
P22570	P22570	NADPH:adrenodoxin oxidoreductase, mitochondrial	FDXR	-23.6574	1	13230500	+	CEP70_CC1_2_NSF_CEP70_NSF	+	3	3	3	9.4	9.4	9.4	53.836	0.0018182	3.658	28.866	3	3.26771	0.000964059	-19.6292	-4.99681	1.6626e-114
O00461	O00461	Golgi integral membrane protein 4	GOLIM4	-23.5718	1	12468500	+	CEP70_CC1_2_NSF_CEP70_NSF	+	2	2	2	4.3	4.3	4.3	81.879	0	11.386	27.8497	18	19.5084	0	-23.6073	-245.423	1.09511e-113
Q8WXX7	Q8WXX7	Autism susceptibility gene 2 protein	AUTS2	-23.5367	1	12169000	+	CEP70_CC1_2_NSF_CEP70_NSF	+	3	3	3	2.1	2.1	2.1	138.98	0	8.1559	27.5602	30	18.6725	0	-23.5635	-202.445	2.36678e-113
P05114	P05114	Non-histone chromosomal protein HMG-14	HMGN1	-23.3232	1	10495200	+	CEP70_CC1_2_NSF_CEP70_NSF	+	2	2	2	21	21	21	10.659	0	23.951	28.2515	15	12.817	0	-23.6089	-52.4915	2.51363e-111
Q96IJ6	Q96IJ6	Mannose-1-phosphate guanyltransferase alpha	GMPPA	-23.212	1	9716350	+	CEP70_CC1_2_NSF_CEP70_NSF	+	2	2	2	7.1	7.1	7.1	46.291	0	8.8658	28.4092	15	1.99483	0.00680612	-15.49	-3.16227	2.81048e-110
Q13433	Q13433	Zinc transporter ZIP6	SLC39A6	-23.0438	1	8647100	+	CEP70_CC1_2_NSF_CEP70_NSF	+	2	2	2	4.9	4.9	4.9	85.046	0	40.355	27.8245	19	3.26729	0.000957983	-19.4261	-4.99615	1.05803e-108
O43823	O43823	A-kinase anchor protein 8	AKAP8	-21.6644	1	3323850	+	CEP70_CC1_2_NSF_CEP70_NSF	+	3	3	3	5.6	5.6	5.6	76.107	0	7.6509	27.3791	34	13.7176	0	-21.4018	-64.6241	3.25775e-96
Q8TCU4	Q8TCU4	Alstrom syndrome protein 1	ALMS1	-8.58553	8426500	3237050000	+	CEP70_CC1_2_NSF_CEP70_NSF	+	79	79	79	28.3	28.3	28.3	461.06	0	323.31	34.8413	405	2.04163	0.00558739	-12.3819	-3.22576	3.68969e-16
P26358	P26358	DNA (cytosine-5)-methyltransferase 1	DNMT1	-4.12023	5363500	93274000	+	CEP70_CC1_2_NSF_CEP70_NSF	+	15	15	15	11.6	11.6	11.6	183.16	0	28.648	31.254	54	1.64167	0.0146639	-14.475	-2.6869	0.000131175
Q5T9A4;Q5T2N8	Q5T9A4	ATPase family AAA domain-containing protein 3B	ATAD3B	-2.84899	256595000	1848750000	+	CEP70_CC1_2_NSF_CEP70_NSF	+	23	23	11	40.6	40.6	20.4	72.572	0	66.064	34.47	185	6.74656	0	-2.8083	-12.6379	0.00950868
Q15928;Q03923;Q96N22;P17038;B4DXR9;Q8IYX0;P0CB33;Q3SXZ3;Q8IYB9;Q8TF20;Q49A33;A6NP11	Q15928;Q03923;Q96N22;P17038;B4DXR9;Q8IYX0;P0CB33	Zinc finger protein 141;Zinc finger protein 85;Zinc finger protein 681;Zinc finger protein 43;Zinc finger protein 732;Zinc finger protein 679;Putative zinc finger protein 735	ZNF141;ZNF85;ZNF681;ZNF43;ZNF732;ZNF679;ZNF735	2.87385	317445000	43306500	+	CEP70_CC1_2_NSF_CEP70_NSF	+	6	5	2	15.2	8.9	5.1	55.249	0	17.628	31.908	17	1.18777	0.0406516	11.2829	2.07353	0.0051327
Q9BRJ6	Q9BRJ6	Uncharacterized protein C7orf50	C7orf50	3.56192	913935000	77387500	+	CEP70_CC1_2_NSF_CEP70_NSF	+	10	10	10	47.9	47.9	47.9	22.083	0	139.47	33.0675	90	8.72694	0	3.54517	20.2778	0.000601399
Q9NQ55	Q9NQ55	Suppressor of SWI4 1 homolog	PPAN	3.7915	1069000000	77201000	+	CEP70_CC1_2_NSF_CEP70_NSF	+	15	15	15	51.2	51.2	51.2	53.193	0	270.86	33.4459	103	6.59248	0	4.17527	12.1717	0.000270542
Q8N9T8	Q8N9T8	Protein KRI1 homolog	KRI1	3.93592	295775000	19325500	+	CEP70_CC1_2_NSF_CEP70_NSF	+	10	10	10	14.7	14.7	14.7	82.597	0	86.803	31.5107	34	1.28514	0.0320973	11.5232	2.20655	0.000160184
P30414	P30414	NK-tumor recognition protein;Putative peptidyl-prolyl cis-trans isomerase	NKTR	4.21582	2414050000	129915000	+	CEP70_CC1_2_NSF_CEP70_NSF	+	22	22	22	20.5	20.5	20.5	165.67	0	160.57	34.2808	126	10.3355	0	4.25116	29.539	5.53103e-05
Q15397	Q15397	Pumilio domain-containing protein KIAA0020	KIAA0020	4.40715	1221950000	57593000	+	CEP70_CC1_2_NSF_CEP70_NSF	+	18	18	18	32.1	32.1	32.1	73.584	0	164.11	33.3384	73	6.29731	0	4.76408	11.3209	2.5784e-05
Q13206	Q13206	Probable ATP-dependent RNA helicase DDX10	DDX10	5.42838	1257700000	29206000	+	CEP70_CC1_2_NSF_CEP70_NSF	+	20	20	20	28.5	28.5	28.5	100.89	0	319.29	33.338	99	1.34474	0.0250667	9.53546	2.28741	2.65492e-07
Q9NVU7	Q9NVU7	Protein SDA1 homolog	SDAD1	6.56151	707585000	7491450	+	CEP70_CC1_2_NSF_CEP70_NSF	+	14	14	14	22.3	22.3	22.3	79.87	0	85.202	32.4452	51	1.60118	0.0156457	13.3773	2.63259	6.09772e-10

## Sheet: TPR-CT
T: Protein IDs	T: Majority protein IDs	T: Protein names	T: Gene names	log2 ratio median CEP70_TPR_CT_NSF_x/median y_CEP70_NSF	median CEP70_NSF	median CEP70_TPR_CT_NSF	C: Student's T-test Significant CEP70_NSF_CEP70_TPR_CT_NSF	C: Student's T-test significant	C: CEP70_TPR_CT_NSF_x/y_CEP70_NSF A significant	N: Peptides	N: Razor + unique peptides	N: Unique peptides	N: Sequence coverage [%]	N: Unique + razor sequence coverage [%]	N: Unique sequence coverage [%]	N: Mol. weight [kDa]	N: Q-value	N: Score	N: Intensity	N: MS/MS count	N: -Log Student's T-test p-value CEP70_NSF_CEP70_TPR_CT_NSF	N: Student's T-test q-value CEP70_NSF_CEP70_TPR_CT_NSF	N: Student's T-test Difference CEP70_NSF_CEP70_TPR_CT_NSF	N: Student's T-test Test statistic CEP70_NSF_CEP70_TPR_CT_NSF	N: CEP70_TPR_CT_NSF_x/y_CEP70_NSF Significance A
Q6ULP2	Q6ULP2	Aftiphilin	AFTPH	-24.9992	24.9992	0	+	CEP70_NSF_CEP70_TPR_CT_NSF	+	4	4	4	5.4	5.4	5.4	102.11	0	6.9405	596150000	22	20.786	0	24.9973	329.376	0
Q99547	Q99547	M-phase phosphoprotein 6	MPHOSPH6	-24.7016	24.7016	0	+	CEP70_NSF_CEP70_TPR_CT_NSF	+	8	8	8	35.6	35.6	35.6	19.024	0	161.72	3344700000	36	1.90625	0.0386594	16.9544	3.0425	0
Q6L9W6	Q6L9W6	Beta-1,4-N-acetylgalactosaminyltransferase 3	B4GALNT3	-5.64771	30.5683	24.9206	+	CEP70_NSF_CEP70_TPR_CT_NSF	+	22	22	22	26.3	26.3	26.3	114.97	0	94.69	11799000000	106	8.81255	0	5.66475	20.6904	3.11256e-98
Q15751	Q15751	Probable E3 ubiquitin-protein ligase HERC1	HERC1	-4.29313	28.8328	24.5397	+	CEP70_NSF_CEP70_TPR_CT_NSF	+	56	56	56	17.2	17.2	17.2	532.22	0	300.38	13752000000	166	6.34792	0	4.32044	11.4629	2.02062e-57
Q5T9A4;Q5T2N8	Q5T9A4	ATPase family AAA domain-containing protein 3B	ATAD3B	-1.26872	30.7839	29.5152	+	CEP70_NSF_CEP70_TPR_CT_NSF	+	23	23	11	40.6	40.6	20.4	72.572	0	66.064	23796000000	185	3.35164	0.00435556	1.25286	5.12872	3.08558e-06
P30414	P30414	NK-tumor recognition protein;Putative peptidyl-prolyl cis-trans isomerase	NKTR	-1.06223	26.953	25.8908	+	CEP70_NSF_CEP70_TPR_CT_NSF	+	22	22	22	20.5	20.5	20.5	165.67	0	160.57	20871000000	126	4.06372	0.0014	1.1381	6.32409	9.89602e-05
Q9NX40	Q9NX40	OCIA domain-containing protein 1	OCIAD1	1.72008	27.0417	28.7617	+	CEP70_NSF_CEP70_TPR_CT_NSF	+	11	11	11	49.4	49.4	49.4	27.626	0	36.211	4100300000	49	2.75357	0.0116564	-2.04439	-4.22282	0.000101414
