# Supplementary material for: Interactome Analysis Reveals a Link of the Novel ALMS1-CEP70 Complex to Centrosomal Clusters
Source: Mol Cell Proteomics. 2023 Dec 18;23(1):100701. doi: 10.1016/j.mcpro.2023.100701 (PMC10820798; doi:10.1016/j.mcpro.2023.100701)
Supplement: Table S7 [file mmc6.xlsx]

## Sheet: GO enrichement CEP70
Analysis Type:	PANTHER Overrepresentation Test (Released 20221013)
Annotation Version and Release Date:	GO Ontology database DOI: 10.5281/zenodo.6799722 Released 2022-07-01
Analyzed List:	upload_1 (Homo sapiens)
Reference List:	Homo sapiens (all genes in database)
Test Type:	FISHER
Correction:	FDR
GO cellular component complete	Homo sapiens - REFLIST (20589)	upload_1 (217)	upload_1 (expected)	upload_1 (over/under)	upload_1 (fold Enrichment)	upload_1 (raw P-value)	upload_1 (FDR)
intracellular anatomical structure (GO:0005622)	14945	202	157.51	+	1.28	4.1e-14	1.05e-11
organelle (GO:0043226)	14064	199	148.23	+	1.34	3.02e-16	3.09e-13
intracellular organelle (GO:0043229)	13254	194	139.69	+	1.39	6.01e-17	1.23e-13
membrane-bounded organelle (GO:0043227)	13230	190	139.44	+	1.36	1.73e-14	5.05e-12
intracellular membrane-bounded organelle (GO:0043231)	12154	182	128.1	+	1.42	5.3e-15	3.61e-12
cytoplasm (GO:0005737)	12097	157	127.5	+	1.23	3.94e-05	0.00366
nucleus (GO:0005634)	7682	126	80.97	+	1.56	8.1e-10	1.5e-07
organelle lumen (GO:0043233)	5614	114	59.17	+	1.93	7.07e-15	3.61e-12
intracellular organelle lumen (GO:0070013)	5614	114	59.17	+	1.93	7.07e-15	2.89e-12
membrane-enclosed lumen (GO:0031974)	5614	114	59.17	+	1.93	7.07e-15	2.41e-12
protein-containing complex (GO:0032991)	5771	98	60.82	+	1.61	1.17e-07	1.49e-05
nuclear lumen (GO:0031981)	4494	92	47.37	+	1.94	1.61e-11	3.66e-09
intracellular non-membrane-bounded organelle (GO:0043232)	5225	92	55.07	+	1.67	6.89e-08	1.01e-05
non-membrane-bounded organelle (GO:0043228)	5226	92	55.08	+	1.67	6.91e-08	9.41e-06
nucleoplasm (GO:0005654)	4130	84	43.53	+	1.93	4.08e-10	8.33e-08
cytosol (GO:0005829)	5458	80	57.53	+	1.39	0.000866	0.0361
catalytic complex (GO:1902494)	1686	40	17.77	+	2.25	1.46e-06	0.000156
intrinsic component of membrane (GO:0031224)	5958	39	62.79	-	0.62	0.000279	0.0167
integral component of membrane (GO:0016021)	5799	37	61.12	-	0.61	0.000184	0.0118
mitochondrion (GO:0005739)	1671	35	17.61	+	1.99	0.000144	0.0098
nuclear protein-containing complex (GO:0140513)	1276	34	13.45	+	2.53	7.87e-07	9.45e-05
nucleolus (GO:0005730)	1002	29	10.56	+	2.75	1.16e-06	0.000131
envelope (GO:0031975)	1260	28	13.28	+	2.11	0.00029	0.017
organelle envelope (GO:0031967)	1260	28	13.28	+	2.11	0.00029	0.0165
ribonucleoprotein complex (GO:1990904)	714	27	7.53	+	3.59	1.69e-08	2.88e-06
mitochondrial membrane (GO:0031966)	749	20	7.89	+	2.53	0.00017	0.0112
mitochondrial envelope (GO:0005740)	798	20	8.41	+	2.38	0.000537	0.0261
nuclear body (GO:0016604)	833	20	8.78	+	2.28	0.000749	0.0348
organelle inner membrane (GO:0019866)	560	17	5.9	+	2.88	0.000124	0.00873
condensed chromosome (GO:0000793)	273	16	2.88	+	5.56	6.82e-08	1.07e-05
chromosomal region (GO:0098687)	375	15	3.95	+	3.8	1.59e-05	0.00162
mitochondrial inner membrane (GO:0005743)	497	15	5.24	+	2.86	0.00033	0.0182
mitochondrial matrix (GO:0005759)	486	14	5.12	+	2.73	0.000808	0.0359
cell leading edge (GO:0031252)	427	13	4.5	+	2.89	0.000759	0.0344
nuclear chromosome (GO:0000228)	226	11	2.38	+	4.62	4.13e-05	0.00367
chromosome, centromeric region (GO:0000775)	236	11	2.49	+	4.42	6.01e-05	0.00491
spliceosomal complex (GO:0005681)	197	10	2.08	+	4.82	6.63e-05	0.00521
ruffle (GO:0001726)	181	8	1.91	+	4.19	0.000853	0.0363
SWI/SNF superfamily-type complex (GO:0070603)	92	7	0.97	+	7.22	8.05e-05	0.00609
ATPase complex (GO:1904949)	96	7	1.01	+	6.92	0.000103	0.00755
preribosome (GO:0030684)	78	6	0.82	+	7.3	0.000248	0.0154
U2-type spliceosomal complex (GO:0005684)	92	6	0.97	+	6.19	0.000569	0.0271
site of DNA damage (GO:0090734)	107	6	1.13	+	5.32	0.0012	0.0481
organellar small ribosomal subunit (GO:0000314)	32	4	0.34	+	11.86	0.000522	0.0267
mitochondrial small ribosomal subunit (GO:0005763)	32	4	0.34	+	11.86	0.000522	0.026
intrinsic component of plasma membrane (GO:0031226)	1806	4	19.03	-	0.21	4.71e-05	0.00401
Prp19 complex (GO:0000974)	12	3	0.13	+	23.72	0.000464	0.025
post-mRNA release spliceosomal complex (GO:0071014)	12	3	0.13	+	23.72	0.000464	0.0243
lateral element (GO:0000800)	15	3	0.16	+	18.98	0.000813	0.0354
costamere (GO:0043034)	16	3	0.17	+	17.79	0.000958	0.0392
integral component of plasma membrane (GO:0005887)	1724	3	18.17	-	0.17	1.78e-05	0.00173
