# Supplementary material for: Interactome Analysis Reveals a Link of the Novel ALMS1-CEP70 Complex to Centrosomal Clusters
Source: Mol Cell Proteomics. 2023 Dec 18;23(1):100701. doi: 10.1016/j.mcpro.2023.100701 (PMC10820798; doi:10.1016/j.mcpro.2023.100701)
Supplement: Table S8 [file mmc7.xlsx]

## Sheet: parameters
Parameter	Value
Version	1.6.1.0
User name	mpcadmin
Machine name	ADMIN-PC
Date of writing	2023-08-09 03:27:43
Fixed modifications	Carbamidomethyl (C)
Include contaminants	True
PSM FDR	0.01
XPSM FDR	0.01
Protein FDR	0.01
Site FDR	0.01
Use Normalized Ratios For Occupancy	True
Min. peptide Length	7
Min. score for unmodified peptides	0
Min. score for modified peptides	40
Min. delta score for unmodified peptides	0
Min. delta score for modified peptides	6
Min. unique peptides	0
Min. razor peptides	1
Min. peptides	1
Use only unmodified peptides and	False
Peptides used for protein quantification	Razor
Discard unmodified counterpart peptides	True
Label min. ratio count	2
Use delta score	False
iBAQ	False
iBAQ log fit	False
Match between runs	True
Matching time window [min]	0.7
Alignment time window [min]	20
Find dependent peptides	False
Fasta file	C:\Databases\uniprot_human_29_2-2023.fasta
First search fasta file	C:\Databases\first.search\human.first.search.fasta
Decoy mode	revert
Include contaminants	True
Advanced ratios	True
Fixed andromeda index folder
Temporary folder
Combined folder location
Second peptides	True
Stabilize large LFQ ratios	True
Separate LFQ in parameter groups	False
Require MS/MS for LFQ comparisons	False
Calculate peak properties	False
Main search max. combinations	200
Advanced site intensities	True
LFQ norm for sites and peptides	False
Write msScans table	True
Write msmsScans table	True
Write ms3Scans table	True
Write allPeptides table	True
Write mzRange table	True
Write pasefMsmsScans table	True
Write accumulatedPasefMsmsScans table	True
Max. peptide mass [Da]	4600
Min. peptide length for unspecific search	8
Max. peptide length for unspecific search	25
Razor protein FDR	True
Disable MD5	False
Max mods in site table	3
Match unidentified features	True
MS/MS tol. (FTMS)	20 ppm
Top MS/MS peaks per Da interval. (FTMS)	12
Da interval. (FTMS)	100
MS/MS deisotoping (FTMS)	True
MS/MS deisotoping tolerance (FTMS)	7
MS/MS deisotoping tolerance unit (FTMS)	ppm
MS/MS higher charges (FTMS)	True
MS/MS water loss (FTMS)	True
MS/MS ammonia loss (FTMS)	True
MS/MS dependent losses (FTMS)	True
MS/MS recalibration (FTMS)	False
MS/MS tol. (ITMS)	0.5 Da
Top MS/MS peaks per Da interval. (ITMS)	8
Da interval. (ITMS)	100
MS/MS deisotoping (ITMS)	False
MS/MS deisotoping tolerance (ITMS)	0.15
MS/MS deisotoping tolerance unit (ITMS)	Da
MS/MS higher charges (ITMS)	True
MS/MS water loss (ITMS)	True
MS/MS ammonia loss (ITMS)	True
MS/MS dependent losses (ITMS)	True
MS/MS recalibration (ITMS)	False
MS/MS tol. (TOF)	40 ppm
Top MS/MS peaks per Da interval. (TOF)	10
Da interval. (TOF)	100
MS/MS deisotoping (TOF)	True
MS/MS deisotoping tolerance (TOF)	0.01
MS/MS deisotoping tolerance unit (TOF)	Da
MS/MS higher charges (TOF)	True
MS/MS water loss (TOF)	True
MS/MS ammonia loss (TOF)	True
MS/MS dependent losses (TOF)	True
MS/MS recalibration (TOF)	False
MS/MS tol. (Unknown)	0.5 Da
Top MS/MS peaks per Da interval. (Unknown)	8
Da interval. (Unknown)	100
MS/MS deisotoping (Unknown)	False
MS/MS deisotoping tolerance (Unknown)	0.15
MS/MS deisotoping tolerance unit (Unknown)	Da
MS/MS higher charges (Unknown)	True
MS/MS water loss (Unknown)	True
MS/MS ammonia loss (Unknown)	True
MS/MS dependent losses (Unknown)	True
MS/MS recalibration (Unknown)	False
Site tables	Oxidation (M)Sites.txt
